# Supplementary material for: Genome-wide association study results for educational attainment aid in identifying genetic heterogeneity of schizophrenia
Source: Nat Commun. 2018 Aug 6;9:3078. doi: 10.1038/s41467-018-05510-z (PMC6079028; doi:10.1038/s41467-018-05510-z)
Supplement: Supplementary file 4 — Supplementary Data 1 [file 41467_2018_5510_MOESM4_ESM.xlsx]

## Sheet: Sheet1
Supplementary Data 1. Predictive accuracy of symptoms using trait-specific polygenic scores, in a simulation with endophenotypes affecting traits and symptoms heterogeneously.
R2 between symptom and set of scores	Symptoms of Trait A
Set of scores	Symptom 1	Symptom 2	Symptom 3
(1) PGS A	0.0668	0.0672	0.033
(2) PGS A, PGS B	0.1336	0.1328	0.0332
(3) Sign-concordant PGS A, PGS B	0.1382	0.0898	0.0224
(4) Dis-concordant PGS A, PGS B	0.0912	0.1384	0.0226
(5) Sign-concordant PGS A, dis-concordant PGS A, PGS B	0.1432	0.143	0.0336
Difference (5) and (2)	0.0095	0.0101	0.0004
Notes: Results from a simulation study where Symptom 1 of Trait A is shaped by an endophenotype affecting Traits A and B positively, Symptom 2 is shaped by an endophenotype affecting Trait A positively and Trait B negatively, and Symptom 3 is shaped by an endophenotype only affecting Trait A. We report the average R2 across 100 simulations, between symptoms of simulated Trait A and several sets o…
