# Supplementary material for: Genome-wide association study results for educational attainment aid in identifying genetic heterogeneity of schizophrenia
Source: Nat Commun. 2018 Aug 6;9:3078. doi: 10.1038/s41467-018-05510-z (PMC6079028; doi:10.1038/s41467-018-05510-z)
Supplement: Supplementary file 5 — Supplementary Data 2 [file 41467_2018_5510_MOESM5_ESM.xlsx]

## Sheet: Sheet1
Supplementary Data 2. Schizophrenia association results for approximately independent SNPs that reached P value < 10-5 in the educational attainment GWAS.
SNP					Educational attainment results				Schizophrenia results		Significant after	Known LD
rs ID	Chr	Position	Effect allele	EAF	Beta	Δ R²	P value	n	OR	P value	Bonferroni correction
rs4378243	1	98395881	t	0.8282	0.018957	0.000102265	1.078e-09	363502	1.11238	4.619e-13	yes	rs1702294
rs10773002	12	123746961	a	0.2546	0.0220195	0.000184032	2.853e-16	363502	1.08774	3.428e-12	yes	rs2851447
rs10791106	11	130846432	a	0.5254	0.0112066	6.26323e-05	2.904e-06	349250	1.06056	4.698e-08	yes	rs10791097
rs2992632	1	243503764	a	0.7156	0.0163129	0.000108316	3.845e-10	361789	1.06716	1.519e-07	yes	rs10803138		Color legend:
rs320700	7	137049477	a	0.6452	0.0132075	7.98635e-05	7.121e-08	363502	1.05993	2.233e-07	yes	rs3735025		Marked in Yellow are in LD with PGC2 (128 vairants).
rs756912	7	71741797	t	0.5222	-0.0146559	0.000107187	4.329e-10	363502	0.948	5.963e-07	yes	rs12670234		Marked in Orange are in LD with 50 novel loci (bioRxiv paper).
rs7610856	3	71579022	a	0.4299	0.0126497	7.84352e-05	1.02e-07	361245	0.9462	8.249e-07	yes	rs7632921		Marked in Green are in MHC region.
rs3957165	6	33784864	t	0.8113	0.0145557	6.4871e-05	1.201e-06	363502	1.07101	1.521e-06	yes			Marked in Blue are in LD with Hellard et al., 2016.
rs79210963	7	24717969	t	0.8819	-0.0163716	5.5832e-05	6.644e-06	363502	0.92081	1.545e-06	yes	rs149009306
rs10896636	11	57448032	c	0.6641	0.0115866	5.98939e-05	3.073e-06	363502	0.94667	1.849e-06	yes	rs9420
rs11694989	2	233554499	t	0.4239	0.0114002	6.34769e-05	2.7e-06	346817	1.05464	1.965e-06	yes	rs6704768
rs6449503	5	60095272	a	0.5074	0.0176805	0.000156266	5.537e-14	361789	0.95018	3.002e-06	yes	rs4391122
rs4500960	2	162818621	t	0.4648	-0.0127097	8.03683e-05	6.473e-08	363502	1.04812	1.107e-05	yes	rs2909457
rs7593947	2	60704933	a	0.5131	0.0139826	9.76896e-05	2.761e-09	361789	1.04991	1.193e-05	yes	rs10189857
rs143283559	18	77567761	t	0.7376	0.013514	7.06943e-05	6.947e-07	348421	0.94866	2.314e-05	yes	rs56775891
rs7522116	1	41835685	t	0.5739	0.0114949	6.46233e-05	1.441e-06	359356	1.04582	4.42e-05	yes
rs7336518	13	85236591	a	0.1368	-0.0160819	6.10807e-05	2.455e-06	363502	0.93651	4.803e-05	yes
rs11210935	1	44369444	a	0.7928	0.0151486	7.53922e-05	1.647e-07	363502	0.94961	5.501e-05	yes	rs11210892
rs2819344	1	43962457	a	0.6276	0.013774	8.86833e-05	5.243e-08	334068	0.95275	5.545e-05	yes	rs11210892
rs28360516	6	128302874	a	0.682	-0.0118544	6.09538e-05	2.659e-06	361789	1.04697	8.614e-05	yes	rs35736453
rs77000541	6	32635605	a	0.3391	-0.0139563	8.73041e-05	3.051e-06	249483	0.9499	9.186e-05	yes
rs2245901	2	194296294	a	0.3998	-0.0139625	9.35604e-05	5.94e-09	361789	0.9582	0.0001016
rs2250344	9	96376398	t	0.2451	-0.0121823	5.49186e-05	7.913e-06	363502	1.0477	0.0001415
rs13013432	2	104164211	a	0.9116	-0.0223612	8.0589e-05	3.997e-07	318837	0.92155	0.0001472
rs12073874	1	61026145	a	0.4017	0.01222	7.17786e-05	3.248e-07	363502	1.04321	0.000152
rs17372140	1	98572382	a	0.2983	-0.0143016	8.56261e-05	2.426e-08	363502	0.95695	0.0002765
rs10821136	9	96238731	t	0.3381	0.0145225	9.43947e-05	5.168e-09	361556	0.96012	0.000306
rs58783194	3	86173192	a	0.4297	0.011391	6.35949e-05	1.522e-06	363502	1.04102	0.0003575
rs10734924	12	123018894	t	0.258	-0.0133571	6.83085e-05	6.274e-07	363502	0.95705	0.0003794
rs149613931	10	103550281	t	0.0563	-0.0282291	8.46771e-05	2.894e-08	363502	1.0873	0.0003974
rs13030866	2	174037397	t	0.3502	-0.0118848	6.42845e-05	1.338e-06	363502	1.04029	0.0004011
rs1106761	8	142619234	a	0.3822	-0.0160856	0.000122193	3.337e-11	359843	0.96146	0.0005061
rs36159980	6	119159627	a	0.7745	-0.0131255	6.01766e-05	2.915e-06	363502	0.95648	0.0005808
rs76086831	7	113771051	a	0.0869	-0.0191527	5.82142e-05	9.592e-06	336507	1.07605	0.0006027
rs56115165	7	70219925	t	0.1357	0.0173113	7.02968e-05	4.293e-07	363502	0.94563	0.0006233
rs3747631	1	204587569	c	0.2093	0.0185635	0.000114059	1.202e-10	363502	1.04477	0.0006522
rs644877	6	69477425	a	0.8064	0.013844	5.98426e-05	3.104e-06	363502	1.04896	0.0006533
rs10197088	2	193724143	c	0.5845	-0.0134058	8.72916e-05	1.769e-08	363502	0.96406	0.0006876
rs62442924	7	1989976	t	0.2023	0.013319	5.72542e-05	5.656e-06	359843	1.04404	0.001052
rs9320913	6	98584733	a	0.482	0.0245661	0.000301355	1.737e-25	361263	1.03562	0.001068
rs192818565	17	43991515	t	0.7941	0.0204615	0.000136911	2.359e-11	326119	1.05117	0.001116
rs73344830	10	103816828	a	0.4223	0.0151692	0.000112274	1.931e-10	361069	1.03676	0.001246
rs9985296	3	36889621	t	0.3847	-0.0123829	7.25916e-05	2.85e-07	362958	0.96599	0.001583
rs115597295	6	28719929	a	0.1663	-0.0186335	9.62768e-05	4.116e-06	220261	1.05295	0.001708
rs2426132	20	47723127	c	0.4528	0.0118303	6.93543e-05	5.133e-07	363502	1.03427	0.001829
rs73106136	20	43491477	t	0.0844	-0.019209	5.70278e-05	8.525e-06	347555	0.93772	0.002062
rs6442639	3	16819132	t	0.4911	0.0116831	6.82263e-05	6.367e-07	363502	0.96725	0.002173
rs4493682	5	45188024	c	0.1731	0.0188247	0.000101446	1.295e-09	362958	1.04342	0.002337
rs34111002	2	60831037	t	0.5876	-0.0124684	7.53446e-05	1.783e-07	361789	0.96705	0.002516
rs6426344	1	29151444	t	0.3214	-0.0114918	5.76057e-05	4.746e-06	363502	1.03541	0.002519
rs11191527	10	104795134	t	0.1547	-0.0160249	6.71619e-05	7.756e-07	363502	0.95858	0.003764
rs648163	1	199315998	t	0.2631	0.015249	9.01663e-05	1.034e-08	363502	1.03686	0.003888
rs35810066	1	44827837	a	0.6211	-0.0108784	5.56985e-05	7.143e-06	361789	1.03252	0.004166
rs6870983	5	87697533	t	0.2178	0.0155173	8.20422e-05	4.729e-08	363502	1.03884	0.00417
rs76076331	2	10977585	t	0.1362	0.0214018	0.000107775	4.879e-10	359319	0.95437	0.004546
rs12940014	17	17603317	t	0.4909	-0.0111901	6.25879e-05	1.963e-06	361556	1.03118	0.004572
rs7633857	3	160844942	c	0.5192	-0.0141975	0.000100636	4.841e-07	251609	0.96996	0.004593
rs62100765	18	50735418	t	0.4141	-0.0145101	0.000102164	1.101e-09	363502	1.03179	0.00501
rs4924924	17	18677774	c	0.4989	0.0132137	8.73006e-05	1.908e-08	361789	0.96996	0.00509
rs34344888	14	23387585	a	0.3929	-0.0160388	0.00012272	2.409e-11	363502	1.03118	0.005189
rs2253536	11	109637777	t	0.7676	-0.0129427	5.97656e-05	3.147e-06	363502	0.96512	0.005238
rs185576720	1	211634253	t	0.2194	-0.0190781	0.000124671	1.866e-11	361789	0.96291	0.005437
rs2340392	3	80358300	a	0.2468	-0.0126544	5.95344e-05	3.463e-06	361789	0.9658	0.00607
rs17504614	2	51080481	t	0.8036	0.0152214	7.3134e-05	2.523e-07	363502	1.03738	0.006461
rs1378214	15	47579004	t	0.3728	-0.0164105	0.000125938	1.323e-11	363502	1.03107	0.006489
rs76077165	2	162893338	a	0.0917	0.0187482	5.85531e-05	7.911e-06	340939	0.94866	0.006851
rs2819336	1	44015809	t	0.3613	0.0171796	0.000136213	2.217e-12	361789	0.96996	0.006932
rs115128303	3	16786876	t	0.1064	-0.0207402	8.1798e-05	5.342e-08	361789	1.04875	0.007439
rs4700341	5	59032937	a	0.4754	0.0106598	5.66779e-05	5.639e-06	363502	1.02932	0.007966
rs7429990	3	47901803	a	0.2713	-0.0144907	8.30241e-05	6.744e-08	350963	0.96793	0.008027
rs718439	11	17834207	a	0.4766	0.0108769	5.90242e-05	3.619e-06	363502	1.02881	0.008731
rs17247500	16	82645783	t	0.5514	-0.0109794	5.9637e-05	3.396e-06	361789	0.97142	0.0089
rs75654367	3	48710739	t	0.0783	-0.0227826	7.49182e-05	4.732e-06	279502	0.93697	0.00945
rs7033137	9	72055158	c	0.7567	0.0138254	7.03803e-05	4.229e-07	363502	0.96773	0.009731
rs139821973	4	97023113	a	0.0719	0.0226424	6.84226e-05	1.214e-06	344208	0.94554	0.01085
rs11870713	17	37578156	t	0.7333	0.0129787	6.58864e-05	1.556e-06	350276	0.96938	0.01132
rs191692	2	60461578	a	0.3967	0.0107498	5.53126e-05	7.322e-06	363502	1.02798	0.01193
rs17662170	4	176808538	t	0.8767	0.0172802	6.45568e-05	2.442e-06	344075	0.95906	0.0131
rs10899282	11	76504698	a	0.2268	0.0129399	5.87251e-05	7.342e-06	342379	1.0319	0.01401
rs6589517	11	115788173	a	0.6786	-0.0112884	5.55844e-05	6.972e-06	363502	1.0285	0.01425
rs2032463	4	2941988	t	0.5699	-0.0107619	5.67778e-05	5.555e-06	363502	1.02737	0.01466
rs11202704	10	90054899	t	0.7094	-0.0123316	6.26986e-05	1.81e-06	363502	0.97122	0.01492
rs3768480	1	110530995	c	0.4505	0.0136436	9.21623e-05	1.434e-08	348706	1.02675	0.0153
rs3111222	1	211340355	a	0.2878	-0.0116081	5.52387e-05	7.442e-06	363502	0.9719	0.01568
rs4388516	9	124631301	a	0.428	-0.0145089	0.000103071	9.291e-10	363502	1.02685	0.01577
rs2343637	2	199544556	t	0.5799	0.0112754	6.19436e-05	2.339e-06	359961	0.97268	0.01583
rs996234	5	59455212	a	0.516	0.0126002	7.93012e-05	7.923e-08	363502	1.02624	0.01689
rs28600726	4	159651875	a	0.572	0.0116837	6.6839e-05	1.461e-06	347011	1.02737	0.01705
rs644799	11	95564259	a	0.6206	-0.0128205	7.74015e-05	3.986e-06	274808	0.97404	0.01737
rs1538247	6	153395344	t	0.6876	0.0118023	5.98426e-05	3.096e-06	363502	1.02778	0.01744
rs115203261	2	60624778	t	0.9276	-0.0255134	8.74308e-05	2.015e-08	360094	0.94791	0.01762
rs113779084	7	11871787	a	0.3038	0.0139274	8.20528e-05	6.001e-08	357886	1.02819	0.01965
rs13157551	5	56664596	a	0.539	0.0108182	5.81609e-05	4.272e-06	363502	1.02521	0.02009
rs12367037	12	121303820	a	0.3831	-0.0113535	6.09279e-05	2.666e-06	361789	1.02634	0.02085
rs71411521	2	51202876	t	0.1499	0.0163068	6.77701e-05	7.825e-07	360094	0.96445	0.02105
rs79728014	11	46062245	a	0.8523	-0.0158997	6.36478e-05	1.509e-06	363502	1.03738	0.02156
rs7146434	14	64726503	a	0.555	-0.0129963	8.34302e-05	3.66e-08	363502	0.9755	0.02177
rs79197197	1	243812718	a	0.0936	0.0191785	6.241e-05	4.864e-06	334787	0.95695	0.02185
rs78387210	20	47823441	t	0.0905	0.0225534	8.37345e-05	1.428e-07	330672	1.04634	0.02267
rs17229371	8	14131988	a	0.6371	0.012581	7.31907e-05	2.5e-07	363502	1.02532	0.02427
rs11115056	12	82258775	a	0.0992	0.0209513	7.84496e-05	1.064e-07	360094	1.04342	0.02444
rs10906186	10	12663986	t	0.4656	0.0114067	6.47484e-05	1.872e-06	350963	0.97609	0.02529
rs12531458	7	39090698	a	0.5147	0.011921	7.09938e-05	3.776e-07	363502	0.97619	0.02663
rs13402908	2	100333377	t	0.4695	-0.0149202	0.000110892	2.384e-10	361789	1.02439	0.02768
rs34453685	7	115674630	a	0.818	0.0137178	5.60304e-05	6.383e-06	363502	0.97025	0.02824
rs80071768	9	121150320	c	0.0665	-0.0224843	6.27663e-05	1.814e-06	362958	1.04896	0.03084
rs7613360	3	49916710	t	0.3868	-0.0250704	0.000298154	2.868e-25	361789	0.9759	0.03131
rs17638867	17	34052513	t	0.1802	0.0140151	5.80345e-05	4.37e-06	363502	1.03097	0.03149
rs7309	2	162092640	a	0.4873	-0.0151296	0.000114378	1.136e-10	363502	1.02357	0.03211
rs75443990	8	4826197	a	0.096	0.019257	6.43643e-05	1.316e-06	363502	1.04029	0.03221
rs2189234	4	106075498	t	0.3746	-0.0113037	5.98682e-05	3.084e-06	363502	0.97648	0.0325
rs11771168	7	113904061	t	0.2353	-0.0157762	8.95668e-05	2.492e-08	346886	1.02706	0.03267
rs10244180	7	14021686	t	0.5245	-0.0128635	8.25366e-05	5.055e-06	252153	0.97765	0.03479
rs7501078	16	51187993	a	0.4065	-0.0118816	6.81183e-05	9.565e-07	352475	1.02439	0.03631
rs1393579	4	160608843	c	0.4333	-0.0110618	6.00925e-05	3.363e-06	359356	0.97746	0.03712
rs59110590	3	64434481	a	0.5682	-0.01073	5.64955e-05	6.16e-06	361789	1.02316	0.0394
rs1747710	10	11155028	a	0.4674	-0.0108305	5.84002e-05	4.137e-06	362958	1.02245	0.04022
rs34984805	17	9987091	t	0.5021	0.0107441	5.77172e-05	4.723e-06	362958	1.02235	0.04022
rs7110001	11	91938642	t	0.5711	0.0122398	7.33914e-05	3.805e-07	351350	1.02347	0.04033
rs35311202	16	82829354	a	0.6625	0.0115656	5.98169e-05	3.111e-06	363502	0.97707	0.04042
rs301800	1	8490603	t	0.1797	0.0157069	7.27331e-05	2.783e-07	362958	0.97132	0.04083
rs9297948	8	87696353	a	0.6185	-0.0111981	5.91772e-05	3.526e-06	363502	0.97756	0.04153
rs4685405	3	16981683	t	0.1825	-0.0142619	6.06924e-05	2.645e-06	363502	1.02768	0.04183
rs12754946	1	77989923	t	0.5735	0.0133403	8.70591e-05	2.046e-08	361245	1.02368	0.04191
rs35869135	3	49359102	a	0.8189	-0.0172588	8.83486e-05	1.453e-08	363502	0.97161	0.04288
rs3904465	9	3050465	a	0.3824	0.0112202	5.94642e-05	7.699e-06	336467	1.02409	0.04338
rs11252163	10	3932397	a	0.3027	0.0126312	6.73526e-05	9.421e-07	356919	0.9757	0.04431
rs6467603	7	135349273	a	0.1737	0.0159093	7.2656e-05	2.937e-07	361789	0.972	0.04488
rs76878669	11	66092567	c	0.7606	0.0139805	7.11794e-05	3.907e-07	361556	1.02552	0.04489
rs4950101	1	98501011	t	0.7196	-0.0118506	5.66736e-05	6.862e-06	356992	0.9759	0.04501
rs13294439	9	23358875	a	0.5863	-0.0249387	0.000301704	1.01e-24	349250	1.02214	0.04564
rs62340608	4	176917578	a	0.7608	0.0155223	8.7695e-05	1.642e-08	363502	0.97482	0.04752
rs11124145	2	107602958	a	0.5391	0.0126865	7.99821e-05	6.962e-08	363502	0.97941	0.0523
rs7605827	2	15598740	a	0.2889	0.0164038	0.00011056	1.427e-07	250440	0.97687	0.05405
rs422108	5	113881662	a	0.791	0.0184968	0.000113122	1.653e-10	361069	1.02542	0.05535
rs9556958	13	99100046	t	0.5283	-0.0144806	0.000104508	7.893e-10	361556	0.97961	0.05589
rs9912042	17	60171223	a	0.4061	0.0127421	7.83173e-05	1.021e-07	361789	0.97922	0.05929
rs9811759	3	107395133	a	0.8223	0.0142023	5.89478e-05	3.68e-06	363502	1.02829	0.06041
rs152606	5	106771847	c	0.6425	-0.0114428	6.01509e-05	2.92e-06	363502	0.97941	0.06238
rs12816396	12	123009498	a	0.8308	-0.0170303	8.15398e-05	5.755e-08	361069	0.97346	0.06461
rs6844280	4	31387144	t	0.4303	0.0109089	5.83462e-05	4.418e-06	361245	1.02051	0.06513
rs7518338	1	211773961	a	0.2278	-0.0155197	8.47382e-05	2.86e-08	363502	0.9757	0.06668
rs124898	5	60468792	a	0.3849	-0.0142791	9.65435e-05	3.151e-09	363502	1.02061	0.06734
rs11243574	9	134824764	a	0.0799	-0.0214925	6.79184e-05	1.31e-06	344623	0.96522	0.06765
rs4073894	7	104466964	a	0.205	0.0136078	6.03569e-05	2.819e-06	363502	0.97511	0.06793
rs356992	2	60753593	c	0.302	0.0171748	0.000124359	2.312e-11	359356	1.02132	0.07209
rs4863692	4	140764124	t	0.3188	0.0146146	9.27677e-05	6.342e-09	363502	1.02081	0.0733
rs11237837	11	79153448	a	0.2784	0.0117268	5.52528e-05	7.775e-06	361789	1.02235	0.07517
rs56118554	10	133802961	t	0.2473	0.0157478	9.23247e-05	2.404e-08	337249	1.02286	0.07908
rs7457117	7	135019566	t	0.1297	0.0167978	6.37007e-05	1.498e-06	363502	0.97365	0.0809
rs13282477	8	9665465	c	0.1125	-0.0193861	7.5047e-05	1.76e-07	363502	1.02953	0.08097
rs12956009	18	44768024	t	0.5654	-0.0117589	6.79526e-05	6.702e-07	363502	0.98128	0.08375
rs1972863	4	94579511	a	0.3056	-0.0116757	5.78577e-05	4.515e-06	363502	0.9802	0.08391
rs7134113	12	97641159	a	0.2756	-0.0117523	5.51487e-05	7.682e-06	362958	1.02092	0.08418
rs11730157	4	80679143	a	0.5479	-0.0110048	5.99966e-05	3.006e-06	363502	1.01908	0.0854
rs13181587	5	58340002	a	0.1388	0.0150174	5.39153e-05	9.545e-06	363502	1.02675	0.08682
rs73131467	7	71819798	t	0.0651	0.0270215	8.88781e-05	2.109e-07	302951	1.0453	0.09009
rs7590368	2	10961474	t	0.734	-0.0136561	7.28222e-05	2.675e-07	363502	1.02092	0.09021
rs6469245	8	110220807	c	0.6015	-0.0114999	6.33991e-05	1.61e-06	362958	1.01857	0.09051
rs17422406	5	60735393	a	0.8021	0.0154662	7.59405e-05	1.491e-07	363502	0.97677	0.09105
rs12259847	10	107703278	t	0.8122	-0.0146215	6.52188e-05	1.124e-06	363502	1.02388	0.09163
rs4798707	18	8884589	a	0.5871	0.0112404	6.12563e-05	4.477e-06	343634	0.98049	0.09203
rs7635063	3	107818777	a	0.3287	0.0124632	6.85494e-05	6.347e-07	361789	0.98049	0.09577
rs113520408	7	128402782	a	0.2762	0.0137053	7.51018e-05	2.842e-07	350963	0.97961	0.09815
rs75090987	5	104042643	a	0.5182	0.0134662	9.05488e-05	1.351e-08	356173	0.98157	0.09825
rs7584255	2	213848727	t	0.7584	0.0121802	5.43666e-05	9.2e-06	361789	0.97922	0.09886
rs11756673	6	26323505	a	0.3728	-0.0139511	9.10188e-05	8.802e-09	363502	1.01877	0.09904
rs1381508	16	82752209	t	0.2767	-0.0118961	5.66455e-05	5.98e-06	361789	0.98	0.1008
rs1550973	11	131291728	a	0.3522	-0.0118742	6.43377e-05	1.326e-06	363502	1.01867	0.106
rs55677273	14	85366143	a	0.8771	0.0163321	5.75061e-05	8.754e-06	343736	1.02912	0.1091
rs1008078	1	91189731	t	0.3987	-0.017676	0.000149808	1.815e-13	361789	1.01765	0.1122
rs10933095	2	226377227	t	0.6872	-0.0112378	5.4293e-05	9.332e-06	361789	0.98177	0.1128
rs253415	5	74957121	t	0.7713	-0.0124404	5.45995e-05	8.391e-06	363502	0.9802	0.1137
rs72667460	1	66536012	t	0.0516	0.0241742	5.71974e-05	5.721e-06	359724	0.96127	0.117
rs10069388	5	61178431	t	0.2925	-0.0117608	5.72477e-05	5.331e-06	361789	1.01867	0.1189
rs4788811	16	71625209	a	0.858	-0.0152648	5.67789e-05	8.039e-06	350963	1.02409	0.1212
rs56796748	5	89249563	t	0.6954	-0.0121887	6.29371e-05	1.967e-06	359550	1.01918	0.1226
rs10155336	4	22280964	c	0.0436	-0.0258749	5.58357e-05	9.828e-06	350049	0.96089	0.1253
rs165633	22	29880773	a	0.7506	-0.0139606	7.29695e-05	2.958e-07	360094	0.9802	0.1258
rs9958594	18	26145218	a	0.8034	-0.013982	6.17566e-05	2.156e-06	363502	0.97961	0.1287
rs2529220	7	101434339	a	0.7263	0.0118188	5.55349e-05	7.036e-06	363502	0.98177	0.1303
rs11693885	2	60122046	a	0.451	-0.0111914	6.20228e-05	2.173e-06	361789	1.01654	0.1305
rs2188179	7	92681443	a	0.4735	-0.0143126	0.000102138	4.513e-09	336667	1.01908	0.1306
rs5763436	22	30121577	a	0.5925	0.0119867	6.9382e-05	5.11e-07	363502	1.01674	0.1306
rs34683740	1	96308640	t	0.9307	0.0213496	5.87967e-05	4.847e-06	355361	1.0349	0.1312
rs3824932	11	99786577	t	0.5752	0.0115606	6.53124e-05	1.168e-06	361789	1.01654	0.137
rs10984444	9	121980347	a	0.5186	-0.0118701	7.03524e-05	4.266e-07	363502	0.98413	0.1374
rs12566003	1	91101721	t	0.6983	-0.0121389	6.20873e-05	2.383e-06	358520	1.01857	0.138
rs350283	16	12230598	a	0.6789	0.0131726	7.56517e-05	1.575e-07	363502	1.01725	0.1387
rs4781233	16	12512595	c	0.4097	-0.0117263	6.6511e-05	8.792e-07	363502	0.98413	0.1393
rs17824247	2	144152539	t	0.5916	-0.0152467	0.00011233	1.655e-10	363502	1.01643	0.1453
rs12044095	1	32206556	a	0.033	-0.0370802	8.77517e-05	2.533e-07	302832	0.95619	0.1464
rs2406253	7	100077273	a	0.8064	0.0154121	7.41664e-05	3.015e-07	353730	1.02061	0.1479
rs4974424	3	127148720	a	0.8428	-0.019162	9.72947e-05	2.724e-09	363502	1.02163	0.1514
rs11877758	18	35138110	t	0.6843	0.018289	0.000144521	4.231e-13	363502	0.98344	0.1524
rs4384309	10	133110596	a	0.4561	0.0107359	5.71853e-05	7.851e-06	349250	1.01633	0.1526
rs12269900	11	12748518	a	0.3943	-0.0138017	9.09871e-05	8.884e-09	363502	0.98452	0.1559
rs4675248	2	202880230	a	0.3977	-0.0131271	8.25538e-05	4.301e-08	363502	1.01562	0.1587
rs28537807	15	66008086	a	0.8216	-0.0180217	9.52082e-05	1.466e-08	337074	0.97971	0.1593
rs8049439	16	28837515	t	0.592	0.0157955	0.000120525	3.611e-11	363502	0.98472	0.1598
rs28457119	13	58911732	t	0.9537	0.0255566	5.76804e-05	4.798e-06	362555	1.03593	0.1618
rs10019169	4	66244543	a	0.0234	0.0362982	6.0219e-05	3.234e-06	359837	1.05138	0.1683
rs7046024	9	23272812	a	0.2477	-0.0125602	5.87951e-05	3.778e-06	363502	1.01745	0.1688
rs6991992	8	67604630	a	0.9742	0.0346165	6.02372e-05	7.852e-06	331555	0.95533	0.1693
rs4778956	15	82283599	a	0.5168	0.0114971	6.60173e-05	1.094e-06	359843	0.98531	0.1708
rs10014579	4	46390250	a	0.6797	-0.0121341	6.41088e-05	1.465e-06	361789	1.01684	0.1733
rs10447096	5	51712109	a	0.5385	-0.0133383	8.84276e-05	2.336e-06	252153	1.01461	0.1782
rs4274686	22	27491848	t	0.0764	0.0202288	5.77497e-05	6.719e-06	350963	1.0285	0.1784
rs17248751	16	61579618	a	0.7801	-0.012926	5.73232e-05	5.26e-06	361789	1.01857	0.1795
rs116364269	6	66079128	t	0.7328	-0.0119642	5.60553e-05	6.347e-06	363502	1.01633	0.1844
rs181051788	16	61634074	a	0.0242	-0.0347295	5.69643e-05	6.416e-06	357384	0.94914	0.1869
rs76693802	7	4073285	c	0.9809	0.0478983	8.59665e-05	5.994e-06	238392	1.05517	0.1888
rs13144199	4	28788513	a	0.1019	-0.0192138	6.75703e-05	7.187e-07	363502	1.02429	0.1916
rs1382358	19	13171424	t	0.8706	0.0192436	8.34366e-05	1.462e-07	331222	0.97756	0.1951
rs7171414	15	92695082	a	0.7231	-0.0139671	7.81207e-05	1.147e-07	359843	1.01603	0.1952
rs2610986	4	18037231	t	0.6645	-0.0125573	7.03088e-05	1.024e-06	339684	1.01603	0.1952
rs613872	18	53210302	t	0.8325	-0.0147489	6.06666e-05	2.649e-06	363502	0.98128	0.196
rs584623	4	179017864	t	0.406	-0.0115725	6.45947e-05	2.51e-06	342998	0.98531	0.2005
rs2368831	12	188285	t	0.5766	-0.011426	6.37449e-05	4.081e-06	332959	1.01471	0.2016
rs384436	7	101729795	a	0.8188	0.0144422	6.18919e-05	2.225e-06	361789	0.98196	0.2084
rs7603132	2	4951548	a	0.1973	0.0138263	6.05513e-05	3.414e-06	356173	0.98305	0.213
rs7786263	7	8008970	c	0.8762	0.0171519	6.38233e-05	1.906e-06	355453	1.0202	0.2145
rs12505026	4	137441620	t	0.6249	0.0108609	5.52995e-05	7.717e-06	361807	0.98639	0.2167
rs948405	11	120138200	t	0.6365	-0.0127154	7.48157e-05	2.64e-06	294882	0.98383	0.2169
rs61981648	14	69577074	c	0.6079	-0.0127631	7.76556e-05	1.08e-07	363502	0.9862	0.2192
rs13008867	2	23270869	c	0.1148	0.018459	6.92519e-05	1.133e-06	342051	1.02194	0.2221
rs118067691	12	56493021	t	0.9551	-0.0352256	0.000106425	3.431e-08	286102	1.04164	0.223
rs7571295	2	202972592	t	0.6088	0.0107472	5.5017e-05	7.753e-06	363502	0.98649	0.2261
rs2837998	21	42630093	a	0.6031	-0.012108	7.01856e-05	4.384e-07	363502	1.01349	0.2289
rs34106693	2	101151830	c	0.8295	0.0175925	8.75437e-05	4.913e-08	339786	0.98157	0.2298
rs11976020	7	72247800	a	0.2268	-0.0146532	7.53065e-05	1.812e-07	361556	0.98501	0.2308
rs12640626	4	176626272	a	0.5783	0.0113617	6.29616e-05	1.721e-06	363502	1.01319	0.2313
rs17568389	7	8091876	a	0.5054	0.0116468	6.78159e-05	6.869e-07	363502	1.01288	0.2342
rs7286601	22	51121416	t	0.5424	-0.0132392	8.70084e-05	2.837e-08	354145	0.98669	0.2343
rs77073070	5	94630192	t	0.0959	0.0187894	6.12196e-05	2.625e-06	360525	1.02347	0.2351
rs605584	13	69422895	t	0.0728	0.0244841	8.0929e-05	6.046e-08	362588	1.02532	0.2399
rs7914680	10	67965010	t	0.7139	-0.0155602	9.89046e-05	2.019e-09	363502	0.98629	0.2413
rs3827771	4	102137260	t	0.7294	0.0118361	5.53022e-05	7.709e-06	361789	0.9858	0.2426
rs7324740	13	58696106	a	0.6279	-0.0123308	7.10497e-05	3.74e-07	363502	1.01329	0.2427
rs1305557	1	235627837	t	0.4861	-0.0111414	6.20176e-05	2.054e-06	363502	0.98768	0.2449
rs2586577	18	25562332	a	0.3219	0.0120527	6.34185e-05	1.67e-06	361789	1.01379	0.2474
rs775326	5	62918416	a	0.3152	-0.0134346	7.79167e-05	1.379e-07	356173	0.98649	0.2496
rs12048808	1	41814308	c	0.2254	-0.0154825	8.37031e-05	3.459e-08	363502	1.01481	0.2532
rs257804	5	26853371	t	0.4749	-0.0104419	5.43791e-05	8.765e-06	363502	0.98758	0.2533
rs750472	8	145701453	a	0.4908	-0.0164395	0.000135083	3.118e-12	359843	1.01238	0.257
rs62263923	3	85674790	a	0.6411	-0.0186164	0.000159485	2.656e-14	363502	0.98768	0.263
rs137028	22	42958687	t	0.1147	0.0184639	6.92358e-05	2.867e-06	316345	1.02051	0.2631
rs13424410	2	101080214	t	0.8354	-0.0148051	6.02807e-05	3.005e-06	361789	0.98423	0.2642
rs11201551	10	87072168	t	0.8029	-0.0134291	5.70782e-05	5.241e-06	363502	0.98482	0.2744
rs1823488	2	200463830	a	0.8223	0.0149067	6.49394e-05	1.367e-06	359241	1.01501	0.2746
rs9396929	6	19040857	t	0.6981	-0.012025	6.09511e-05	2.509e-06	363502	1.01288	0.2751
rs10430506	10	67860320	a	0.1958	-0.0141632	6.31723e-05	1.651e-06	363502	1.0144	0.2813
rs8036389	15	97492430	t	0.6233	-0.011976	6.73508e-05	1.563e-06	342517	1.01227	0.2866
rs113081851	13	100664477	t	0.3481	-0.0157582	0.000112701	1.496e-07	244842	0.98787	0.2893
rs1818453	1	117779302	a	0.9559	0.0266486	5.9873e-05	8.102e-06	332528	0.97375	0.291
rs10093433	8	143491560	a	0.18	0.0141905	5.94443e-05	3.748e-06	359843	0.9857	0.3006
rs9291436	4	22165174	t	0.6448	0.0120009	6.5971e-05	9.721e-07	363502	0.98857	0.3047
rs75562775	14	84432898	t	0.9372	0.0260856	8.00981e-05	9.211e-08	356275	1.0248	0.3077
rs7597412	2	142069014	c	0.363	0.0120437	6.70804e-05	7.89e-07	363502	1.01157	0.3101
rs11142433	9	73053395	c	0.3851	-0.0110419	5.77422e-05	5.774e-06	356173	0.98827	0.3104
rs3967079	4	21926858	t	0.4123	0.0107975	5.64994e-05	8.457e-06	350963	0.98886	0.3117
rs6588416	1	52375424	t	0.3388	0.0122997	6.77788e-05	7.552e-07	361069	1.01167	0.3131
rs567003	7	105341608	a	0.3529	0.0112722	5.80322e-05	6.385e-06	350963	1.01157	0.3201
rs141832413	7	2201746	a	0.1916	-0.0144795	6.49466e-05	1.323e-06	360094	1.01481	0.3211
rs9599088	13	66768056	t	0.5717	0.0106419	5.54608e-05	7.114e-06	363502	1.01106	0.3212
rs4930349	11	66019936	a	0.3744	0.0131349	8.082e-05	1.793e-07	337149	1.01177	0.3239
rs56081191	6	98557732	a	0.0729	0.0268667	9.75694e-05	2.471e-08	318549	1.0245	0.3247
rs3213764	12	14587301	a	0.5352	-0.0162205	0.0001309	5.287e-12	363502	0.98965	0.3292
rs11756123	6	152218079	a	0.3503	-0.0144383	9.48884e-05	4.291e-09	363502	1.01116	0.3312
rs1338554	6	98346801	a	0.5008	0.0147631	0.000108975	3.403e-10	361789	0.98955	0.3316
rs76577427	1	110761099	c	0.9014	0.0196905	6.89191e-05	1.015e-06	346817	0.98059	0.3324
rs16915963	10	63039856	a	0.218	0.0127654	5.55596e-05	6.978e-06	363502	1.01227	0.3351
rs9977825	21	46494995	t	0.3788	-0.0124937	7.34601e-05	3.669e-07	351990	0.98876	0.3353
rs1380669	1	69786922	a	0.7517	0.0121781	5.5362e-05	7.263e-06	363502	0.98827	0.3355
rs9586	3	49213637	t	0.777	0.0159056	8.76708e-05	2.899e-08	350963	0.98748	0.3358
rs62439688	7	21412762	t	0.7848	0.0157047	8.33091e-05	3.728e-08	363502	1.01298	0.34
rs35532491	22	34329603	a	0.8964	-0.0223058	9.24115e-05	1.232e-08	350963	1.01847	0.3404
rs1606974	2	51873599	a	0.1235	0.0202591	8.88561e-05	1.358e-08	362958	1.01613	0.3464
rs9316661	13	54354615	t	0.1998	-0.0131405	5.5214e-05	7.465e-06	363502	1.01248	0.3466
rs1774858	1	117873022	c	0.2553	0.0124025	5.84902e-05	4.001e-06	363502	0.98847	0.3477
rs114310140	12	2365287	a	0.9517	0.0251173	5.79993e-05	5.207e-06	357886	0.97629	0.3495
rs4398228	2	155531204	t	0.5455	0.0127687	8.08448e-05	5.921e-08	363502	1.01045	0.3501
rs74849692	3	158013872	a	0.052	-0.024338	5.83997e-05	4.315e-06	361701	1.02235	0.3513
rs9388490	6	126704795	t	0.44	0.0110979	6.06945e-05	2.789e-06	361789	0.98975	0.3532
rs76154441	6	16763434	t	0.9618	-0.030857	6.99656e-05	1.034e-06	341071	0.97307	0.357
rs66529418	16	83612935	t	0.3957	0.0124077	7.36257e-05	1.263e-06	318829	1.01116	0.3616
rs28528942	22	32147371	t	0.7841	-0.014127	6.75703e-05	7.18e-07	363502	1.01187	0.3708
rs9704097	11	24980643	a	0.5126	-0.0105373	5.54821e-05	8.702e-06	356436	0.99035	0.371
rs13398041	2	60993656	c	0.7923	-0.0140076	6.45774e-05	1.263e-06	363502	1.01227	0.372
rs111730030	19	13268826	t	0.0574	-0.0283296	8.68462e-05	9.098e-08	328838	1.02357	0.3725
rs57349798	6	37486052	a	0.4094	0.0107895	5.62957e-05	6.4e-06	361789	0.98995	0.3731
rs2669892	3	114335023	t	0.7877	-0.0139728	6.52992e-05	1.103e-06	363502	0.98827	0.3735
rs76720833	16	67303539	t	0.9635	-0.03236	7.36531e-05	8.811e-06	268137	0.97045	0.3744
rs112634398	3	50075494	a	0.9493	0.0363289	0.000127041	3.088e-10	311823	1.02798	0.3781
rs1581831	13	58003986	a	0.5843	-0.0109153	5.78784e-05	6.941e-06	349250	0.98995	0.3822
rs117713019	8	143444050	t	0.0628	-0.0237159	6.62068e-05	3.239e-06	327293	1.02214	0.3839
rs138586827	2	172901182	t	0.7887	0.0129703	5.60714e-05	6.678e-06	361789	1.01268	0.384
rs115154932	3	69868805	a	0.9553	-0.0280247	6.70747e-05	2.231e-06	333693	1.02573	0.3885
rs34591808	15	92754237	c	0.3011	0.0116634	5.72542e-05	5.653e-06	359843	0.99015	0.3934
rs415169	13	80778349	a	0.8046	0.0139949	6.15849e-05	8.795e-06	320826	1.01319	0.3957
rs10786662	10	103989812	c	0.5529	-0.0170995	0.00014456	4.185e-13	363502	1.00924	0.3972
rs7241530	18	75907992	t	0.3591	-0.0128889	7.64661e-05	1.586e-07	359356	1.00965	0.399
rs2299156	7	50764404	t	0.1848	0.0157369	7.46166e-05	1.912e-07	363502	1.01126	0.4019
rs541326	9	73706951	a	0.8651	0.0160397	6.0048e-05	2.984e-06	363502	1.0139	0.4036
rs1143770	11	122017598	t	0.5835	0.0123092	7.36455e-05	2.291e-07	363502	0.99104	0.4077
rs118134876	7	11500372	t	0.053	-0.024941	6.2443e-05	2.312e-06	357385	0.97844	0.4111
rs73552425	11	73341216	a	0.951	0.0299026	8.33345e-05	4.567e-06	252153	0.9801	0.4144
rs206947	12	120850552	a	0.2146	0.0127324	5.46472e-05	8.771e-06	361556	0.98906	0.4158
rs720036	11	115941731	a	0.4868	0.0109581	5.99981e-05	4.573e-06	350076	1.00874	0.4199
rs12646808	4	3249828	t	0.6569	0.0155302	0.000108718	7.896e-10	347555	1.00944	0.4213
rs111321694	11	110950386	t	0.1681	-0.0155402	6.7543e-05	7.25e-07	363502	0.98817	0.4216
rs1596381	18	9598736	t	0.7365	0.0125447	6.10807e-05	2.454e-06	363502	1.00995	0.4231
rs4386322	2	125892224	t	0.0868	-0.0209973	6.98947e-05	7.92e-07	348724	0.98423	0.4234
rs183701795	14	74368017	a	0.0553	-0.0269117	7.56711e-05	1.948e-07	357886	0.98354	0.4318
rs11719716	3	65687823	t	0.1218	-0.0177989	6.77733e-05	1.212e-06	347649	1.01308	0.4339
rs17565975	11	111586950	a	0.5568	-0.0120006	7.10777e-05	3.714e-07	363502	0.99164	0.4363
rs10810098	9	14161670	t	0.276	-0.0142753	8.14424e-05	5.286e-08	363502	1.00924	0.4412
rs329120	5	133861756	t	0.4262	0.0113363	6.28563e-05	1.752e-06	363502	1.00833	0.4427
rs7593702	2	61800367	t	0.5765	-0.0110229	5.93304e-05	3.425e-06	363502	0.99164	0.4427
rs1963381	18	36125986	a	0.746	0.0129686	6.37366e-05	1.573e-06	361789	0.99064	0.4482
rs184209841	3	54447446	t	0.1673	0.0147902	6.09486e-05	4.167e-06	347631	0.98758	0.4487
rs62139127	2	65603437	a	0.1637	0.0175446	8.42808e-05	3.104e-08	363502	1.01126	0.4492
rs10953766	7	114313218	a	0.4269	0.0106976	5.59967e-05	6.75e-06	361789	1.00823	0.4501
rs74887672	3	118620288	a	0.0904	0.0187986	5.81168e-05	5.389e-06	356066	0.9861	0.4558
rs2884010	6	109585298	a	0.382	0.0115815	6.33306e-05	1.602e-06	363502	1.00813	0.4605
rs7772172	6	16662928	a	0.4015	0.0137793	9.12503e-05	8.685e-09	362958	1.00813	0.4616
rs9267677	6	31892641	t	0.9059	0.021851	8.14034e-05	6.545e-08	358614	1.01379	0.4618
rs28407265	5	120213790	t	0.6945	0.0144445	8.85358e-05	1.402e-08	363502	0.99144	0.4623
rs42271	5	11500251	a	0.5608	0.0114061	6.40882e-05	1.414e-06	362958	1.00803	0.4649
rs7131944	12	92159557	a	0.6202	0.0135953	8.70748e-05	1.842e-08	363502	0.99203	0.4704
rs111434161	1	181566045	a	0.9468	-0.0231447	5.3964e-05	9.474e-06	363502	1.01898	0.4713
rs6601785	10	3991102	t	0.3427	-0.0118202	6.29449e-05	3.771e-06	339684	0.99144	0.4726
rs34720381	1	171455322	t	0.0941	-0.019663	6.59172e-05	9.847e-07	363502	1.014	0.4728
rs4984907	16	709630	a	0.7603	-0.0126791	5.85947e-05	6.751e-06	345748	0.99094	0.4729
rs1405876	7	86237581	t	0.6413	0.0109809	5.54754e-05	7.464e-06	361789	0.99193	0.4772
rs67193874	12	15520729	t	0.2858	-0.0143035	8.35211e-05	3.595e-08	363502	0.99154	0.4781
rs11754551	6	145631063	t	0.8911	-0.0184069	6.57573e-05	1.122e-06	360525	1.01238	0.4788
rs62312979	4	91661336	a	0.8169	-0.0140436	5.89987e-05	3.637e-06	363502	1.00985	0.4829
rs12692596	2	161265910	t	0.3683	-0.0112725	5.91262e-05	3.556e-06	363502	1.00783	0.4862
rs75012012	5	119913953	t	0.7786	0.0134357	6.22359e-05	2.201e-06	360094	0.99045	0.4867
rs1890846	1	210910268	t	0.5427	-0.0113945	6.44442e-05	1.3e-06	363502	0.99253	0.4897
rs1562242	5	57566494	t	0.4795	-0.0118338	6.99017e-05	4.727e-07	362958	0.99263	0.49
rs12694681	2	226609241	t	0.6891	0.012551	6.74975e-05	8.431e-07	359356	1.00793	0.493
rs1693584	8	101748917	t	0.6858	-0.0111938	5.39994e-05	9.887e-06	361789	0.99203	0.4932
rs6005754	22	28682616	t	0.4075	0.0117186	6.6313e-05	9.318e-07	362958	0.99253	0.4937
rs6882046	5	87968864	a	0.7366	-0.0175519	0.000119544	4.353e-11	363502	0.99183	0.4942
rs61874768	10	103880118	t	0.1809	-0.016094	7.67597e-05	1.988e-07	352268	0.98955	0.4948
rs11690172	2	57387094	a	0.593	0.0108646	5.6978e-05	5.35e-06	363502	0.99263	0.5003
rs77216986	1	211942466	a	0.0542	-0.026928	7.43426e-05	1.061e-06	320333	0.98138	0.5005
rs6589889	11	98957226	a	0.4455	-0.0118264	6.91011e-05	5.724e-07	361789	1.00733	0.5025
rs4785187	16	49766772	a	0.2266	-0.0126802	5.63566e-05	6.784e-06	359319	1.00854	0.5027
rs10199754	2	1938028	a	0.3314	-0.0114213	5.78073e-05	4.564e-06	363502	1.00803	0.5051
rs7696413	4	163733174	c	0.3095	0.0123905	6.56194e-05	1.2e-06	359356	0.99203	0.5072
rs6068292	20	51271094	t	0.3724	0.0116519	6.34627e-05	1.564e-06	363502	1.00733	0.5097
rs12459368	19	18459377	a	0.7455	-0.0130265	6.43901e-05	1.403e-06	361556	1.00823	0.5131
rs1336719	13	102903637	t	0.4219	0.0108884	5.78325e-05	4.548e-06	363502	1.00702	0.5165
rs1527683	1	74822937	t	0.7902	-0.0147105	7.17505e-05	3.278e-07	363502	1.00884	0.5187
rs12158196	22	50831053	a	0.5961	-0.0116154	6.49669e-05	1.469e-06	356862	0.99293	0.5203
rs7776010	6	14723608	t	0.8139	-0.0211904	0.000136027	2.324e-11	328434	1.00985	0.5251
rs10483349	14	29629456	a	0.8103	-0.018798	0.000108634	3.295e-10	363502	1.00864	0.5279
rs12807135	11	115053508	c	0.505	-0.0107408	5.76762e-05	4.932e-06	361789	1.00682	0.5285
rs161125	1	96488669	a	0.2792	-0.0136627	7.51332e-05	1.73e-07	363502	0.99253	0.5356
rs17030128	1	112902196	a	0.0537	0.0242281	5.96585e-05	9.79e-06	327767	1.01684	0.5375
rs3750232	8	125570528	a	0.4144	0.0118408	6.80474e-05	7.121e-07	361245	0.99322	0.538
rs148490894	7	99531755	a	0.9762	0.043814	8.92013e-05	5.949e-08	329327	1.02347	0.55
rs66934412	10	21774601	a	0.7249	0.0120143	5.75698e-05	7.322e-06	349250	1.00723	0.5568
rs8104651	19	9950127	t	0.5603	-0.0114089	6.41354e-05	1.456e-06	361789	1.00632	0.5657
rs13332625	16	1288455	a	0.1877	0.0153757	7.20912e-05	4.556e-06	291479	1.00955	0.5707
rs17167170	7	133302345	a	0.7956	0.0194189	0.000122647	2.439e-11	363502	0.99233	0.5756
rs7119734	11	117363066	t	0.2265	0.0132506	6.15222e-05	2.254e-06	363502	0.99273	0.5808
rs2491365	10	106536976	t	0.73	0.0118772	5.56091e-05	6.924e-06	363502	0.99342	0.5834
rs77053313	1	118018672	t	0.1153	-0.0169543	5.86426e-05	3.887e-06	363502	0.99094	0.5839
rs6493271	15	47613593	t	0.8272	0.0165124	7.79482e-05	1.02e-07	363502	0.99213	0.5875
rs181788492	5	59505021	t	0.9696	0.034141	6.87144e-05	3.164e-06	316027	0.97804	0.5878
rs2066827	12	12871099	t	0.7669	0.0152399	8.30374e-05	7.364e-06	242027	0.99233	0.5884
rs28531789	9	23335820	t	0.5552	0.0141553	9.89656e-05	3.285e-06	218673	0.99362	0.5927
rs27220	5	59775136	a	0.351	-0.0114215	5.94327e-05	3.345e-06	363502	0.99422	0.601
rs55672708	15	96915279	a	0.8039	-0.017191	9.31777e-05	4.217e-08	322527	0.99263	0.6078
rs117806540	12	49885651	a	0.0165	0.0442661	6.35963e-05	8.272e-06	312499	1.02583	0.6128
rs72621523	2	58659939	t	0.8768	0.0167073	6.03054e-05	2.838e-06	363502	1.00803	0.6184
rs35971989	3	51469248	a	0.8438	0.0178701	8.4179e-05	7.561e-08	343460	0.99223	0.6195
rs79661945	16	7907239	a	0.1229	0.018611	7.46742e-05	4.867e-07	338952	0.99154	0.6284
rs255341	5	94138997	t	0.203	-0.0130248	5.4894e-05	7.922e-06	363502	0.99362	0.6306
rs730187	14	74257021	a	0.7404	0.0124671	5.9749e-05	5.606e-06	345122	1.00592	0.6369
rs76353274	2	101147456	a	0.0283	0.0403877	8.97111e-05	4.413e-08	333891	0.98403	0.645
rs9527702	13	58384392	a	0.7253	0.0242256	0.00023386	2.977e-20	363502	1.00552	0.6501
rs17119973	14	84913111	a	0.2567	-0.0170548	0.000110998	2.13e-10	363502	1.00562	0.6511
rs7837153	8	81283376	a	0.3449	-0.0115497	6.02796e-05	2.858e-06	363502	1.00501	0.6532
rs7184674	16	72323718	c	0.6621	-0.0121662	6.62293e-05	9.831e-07	361789	1.00511	0.6533
rs62499365	8	29590429	a	0.0168	0.0436517	6.29482e-05	5.396e-06	328737	1.01867	0.656
rs1950400	14	27105035	c	0.7433	-0.0163389	0.000101874	1.273e-09	361789	0.99461	0.6563
rs10752262	10	12395100	t	0.4159	0.0134973	8.85115e-05	3.644e-08	342634	1.00501	0.6575
rs867371	15	82438346	a	0.6018	0.0138579	9.20402e-05	8.652e-09	359843	1.00481	0.6637
rs6800916	3	50052873	a	0.0844	-0.0246177	9.36643e-05	6.888e-08	310633	1.00924	0.6659
rs62261464	3	48550196	a	0.0367	-0.0440379	0.000137123	5.68e-11	313067	1.01379	0.6686
rs2135996	2	41559769	c	0.5488	0.0110896	6.09038e-05	2.972e-06	358548	1.00471	0.673
rs7157640	14	21939302	a	0.1977	0.0134019	5.6978e-05	5.329e-06	363502	0.99442	0.6803
rs281302	15	47686662	a	0.5646	-0.0132827	8.67423e-05	2.123e-08	361789	1.00431	0.6888
rs74262333	2	99393272	t	0.9264	0.0204238	5.68827e-05	8.519e-06	348442	0.99173	0.6889
rs12702087	7	44812607	a	0.4565	0.0136526	9.24912e-05	6.861e-09	362958	1.00431	0.6894
rs59047505	4	67822658	t	0.5638	0.0123452	7.49608e-05	1.794e-07	363502	0.99571	0.6916
rs1196760	12	105606068	c	0.9078	0.019632	6.45178e-05	2.063e-06	349268	1.00803	0.6922
rs324297	11	29683170	a	0.616	0.0114557	6.20843e-05	2.062e-06	362958	1.00431	0.6928
rs4133529	2	12854006	a	0.1039	-0.0188878	6.64299e-05	8.929e-07	363502	1.00763	0.6939
rs10102749	8	87407333	t	0.4373	-0.0105306	5.4575e-05	8.435e-06	363502	0.99581	0.6955
rs11687170	2	237058144	t	0.8306	0.0208542	0.000122384	3.413e-08	248884	0.99452	0.6974
rs11605691	11	72419514	t	0.1621	-0.0152634	6.32861e-05	1.708e-06	361789	0.99432	0.7013
rs7537908	1	78518939	a	0.7939	-0.014168	6.56892e-05	1.09e-06	361789	0.99501	0.7039
rs4726070	7	151328218	a	0.6087	0.0110567	5.82368e-05	4.208e-06	363502	1.00411	0.7065
rs4468571	15	78020132	a	0.5709	-0.0133096	8.67912e-05	2.174e-08	361069	1.00411	0.7094
rs10954400	7	132655723	a	0.3238	0.011878	6.17827e-05	2.152e-06	363502	0.99591	0.7165
rs72829857	6	16966052	a	0.764	-0.0150278	8.14375e-05	5.684e-08	361789	0.99541	0.7188
rs12964792	18	50030927	a	0.8684	-0.0154451	5.4524e-05	9.363e-06	360094	1.00582	0.7198
rs12462428	19	16694610	t	0.8056	0.0151175	7.1582e-05	3.377e-07	363502	0.99511	0.7234
rs284143	1	92255996	t	0.3427	0.0115079	5.96627e-05	3.377e-06	361789	0.99621	0.7375
rs7426213	2	148352552	a	0.2112	0.0130366	5.66266e-05	6.447e-06	359356	1.00451	0.7416
rs111246959	3	85941811	a	0.0961	0.0193047	6.47439e-05	2.28e-06	345122	0.99362	0.7472
rs17425572	9	88006338	a	0.4628	0.0125723	7.85939e-05	9.021e-08	363502	1.00351	0.7498
rs3847223	9	1790488	t	0.5264	0.0171307	0.000146321	3.04e-13	363502	1.00341	0.7525
rs12676895	8	763540	a	0.7448	0.0126328	6.06666e-05	2.658e-06	363502	0.99601	0.7527
rs116796013	3	180811583	a	0.96	0.0272714	5.71183e-05	8.076e-06	348721	1.00904	0.7532
rs2815759	1	72760537	a	0.7511	0.0162646	9.89094e-05	2.201e-09	361789	1.00421	0.7533
rs10772644	12	13417617	c	0.8854	0.017592	6.28037e-05	1.767e-06	363502	1.00541	0.7537
rs31819	5	11435444	t	0.9212	-0.0192404	5.3745e-05	9.888e-06	363502	1.00582	0.7596
rs62147651	2	100544472	a	0.7545	-0.013951	7.21025e-05	1.141e-06	328393	1.00471	0.7603
rs142331290	17	7502034	a	0.9835	0.0444468	6.41163e-05	3.766e-06	333478	1.0143	0.7614
rs13221982	7	3865621	t	0.9415	0.0227531	5.7028e-05	5.294e-06	363502	1.00713	0.762
rs4352658	6	88279872	t	0.084	-0.0200958	6.21465e-05	2.174e-06	361069	0.99422	0.7689
rs114214955	5	167963903	t	0.0141	0.0502251	7.01332e-05	9.464e-06	279697	1.01562	0.7716
rs9503598	6	3446263	a	0.4341	0.0122579	7.38227e-05	2.36e-07	361789	0.9969	0.7729
rs73077107	3	49671037	a	0.1161	0.0253338	0.000131725	1.558e-10	310952	0.99461	0.7765
rs7220777	17	45131755	a	0.4912	-0.0107165	5.74044e-05	4.913e-06	363502	0.9969	0.7798
rs16845783	2	142082409	a	0.1379	0.0161767	6.222e-05	2.973e-06	350963	1.00441	0.782
rs739983	3	50178011	a	0.6362	-0.0135215	8.46329e-05	8.269e-08	339588	1.003	0.7959
rs1427506	2	145351120	c	0.1399	-0.0161193	6.25298e-05	1.898e-06	362958	0.99591	0.7962
rs588965	1	234820827	t	0.5279	-0.012752	8.10537e-05	5.701e-08	363502	1.0028	0.7969
rs61799471	1	93663458	a	0.3549	-0.0114443	5.9971e-05	3.03e-06	363502	0.9971	0.7997
rs2943246	10	50119379	t	0.7006	-0.0121992	6.24333e-05	2.849e-06	350963	0.99681	0.8012
rs72940140	6	98815591	a	0.8788	0.0193489	7.97508e-05	1.535e-06	289743	0.99531	0.8023
rs11723889	4	67080147	t	0.2874	-0.0116388	5.54855e-05	7.076e-06	363502	0.997	0.8049
rs7899503	10	65087468	c	0.1576	-0.0176363	8.25882e-05	1.209e-07	339095	1.00351	0.8102
rs9718121	6	79729887	a	0.472	-0.0106532	5.65676e-05	9.258e-06	347555	1.0027	0.8147
rs1329125	1	234740880	t	0.3213	-0.0115483	5.81639e-05	4.758e-06	359856	0.9973	0.8159
rs6739051	2	229068557	c	0.1312	0.0163025	6.05891e-05	2.695e-06	363502	0.99641	0.8208
rs6889984	5	59165423	a	0.085	-0.0200095	6.22791e-05	1.96e-06	363502	0.99581	0.8209
rs2734366	3	60566055	a	0.2648	-0.0120596	5.66264e-05	8.266e-06	350963	0.9973	0.8242
rs12374870	7	127552023	a	0.0329	0.03553	8.0332e-05	2.188e-07	334406	1.00753	0.8286
rs56203712	4	25342606	a	0.7707	-0.0151332	8.09438e-05	1.42e-06	287257	1.00331	0.8315
rs61029729	20	34525188	t	0.0682	0.0215516	5.90332e-05	5.889e-06	347616	0.99581	0.8334
rs11656167	17	27105680	a	0.5663	-0.0105524	5.46976e-05	8.24e-06	363502	0.9977	0.8334
rs72786644	5	93038599	a	0.1834	0.0141909	6.03198e-05	3.039e-06	361245	1.0029	0.8421
rs26234	5	102597156	a	0.3139	0.0112208	5.42324e-05	8.988e-06	363502	0.9977	0.8442
rs1915365	3	150479070	c	0.9767	0.0373577	6.35194e-05	3.824e-06	336175	1.00541	0.8461
rs9532079	13	38124855	a	0.3844	-0.0110272	5.755e-05	5.036e-06	361789	1.0021	0.8494
rs12134151	1	96202443	c	0.4987	-0.0119154	7.09883e-05	3.858e-07	362958	1.0021	0.8529
rs621996	1	70583889	a	0.626	0.0111692	5.84142e-05	4.06e-06	363502	1.002	0.8542
rs12987662	2	100821548	a	0.3929	0.0255363	0.00031109	2.07e-26	363502	0.998	0.8573
rs72958136	3	103357217	a	0.2276	-0.0126957	5.66706e-05	5.948e-06	361789	0.9978	0.8613
rs436709	7	101878968	t	0.4036	0.0120482	6.98821e-05	6.08e-07	356173	0.9981	0.8627
rs7329692	13	87057047	t	0.0826	0.0201687	6.16489e-05	2.387e-06	361069	1.00351	0.8639
rs12353070	9	23440765	t	0.2406	0.0147538	7.95438e-05	5.29e-07	316307	1.0025	0.869
rs2250824	1	112214129	t	0.4907	0.0111531	6.21744e-05	1.992e-06	363502	0.9983	0.8751
rs314910	2	125960605	t	0.4674	-0.01141	6.48176e-05	1.208e-06	363502	1.0017	0.8752
rs10780467	9	83503893	t	0.4311	-0.0105185	5.42685e-05	9.371e-06	361789	1.0017	0.8768
rs6915537	6	16900872	a	0.4125	-0.0106955	5.5445e-05	7.271e-06	362958	1.0016	0.8854
rs111915688	9	23216096	t	0.0532	0.0242074	5.90332e-05	9.093e-06	333640	1.00401	0.8882
rs1031776	13	36047374	a	0.3611	0.0110604	5.64455e-05	6.226e-06	361789	1.0016	0.8889
rs6065080	20	59832791	t	0.3584	-0.0122142	6.86104e-05	5.915e-07	363502	1.0015	0.8911
rs4740717	9	3183137	t	0.5735	-0.0117503	6.7543e-05	7.24e-07	363502	0.9985	0.8942
rs712012	3	195964687	t	0.6191	-0.0118986	6.67716e-05	8.864e-07	361789	0.9985	0.8964
rs34402524	4	106196829	t	0.8758	-0.0202019	8.87857e-05	1.336e-08	363502	0.9979	0.8988
rs1792602	11	90439633	a	0.3775	-0.0146348	0.000100661	1.457e-09	363502	0.9987	0.9075
rs35560166	1	235037762	a	0.1408	-0.0151674	5.56605e-05	7.354e-06	361069	1.0018	0.9097
rs7835668	8	48237849	t	0.2246	0.0137793	6.61328e-05	9.444e-07	363502	1.0014	0.9116
rs13287569	9	98930344	a	0.3907	-0.0107133	5.4645e-05	8.862e-06	361245	1.0012	0.9126
rs2456973	12	56416928	a	0.665	-0.0212305	0.000200824	1.293e-17	363502	1.0012	0.9137
rs1925576	10	68689083	a	0.5364	-0.0123356	7.56805e-05	1.564e-07	363502	0.9989	0.9183
rs28452912	14	67013160	t	0.9107	0.0211623	7.28418e-05	1.897e-06	311575	0.9977	0.9199
rs2654191	15	82362125	t	0.1866	-0.0143861	6.2825e-05	1.879e-06	361556	1.0013	0.9219
rs11257765	10	12434742	t	0.6824	-0.0118158	6.05164e-05	5.382e-06	341947	1.0011	0.9281
rs34305371	1	72733610	a	0.0964	0.0342946	0.000204897	4.485e-17	344286	0.9983	0.9287
rs56231335	6	98187291	t	0.6719	-0.0186002	0.000152537	2.984e-13	348880	0.999	0.9342
rs4800490	18	21126081	a	0.5266	-0.0108204	5.83747e-05	4.409e-06	361069	1.0008	0.9429
rs74522214	2	145754666	a	0.0498	-0.0248225	5.83132e-05	4.181e-06	363184	0.9981	0.9434
rs73715114	7	104191153	a	0.7245	-0.0127278	6.46691e-05	1.316e-06	361789	0.9991	0.9454
rs55908246	7	135236290	t	0.382	-0.0136043	8.73847e-05	1.745e-08	363502	0.9992	0.9455
rs10930008	2	161854736	a	0.735	-0.0141498	7.79939e-05	1.085e-07	361789	0.9992	0.9463
rs1519293	2	123951832	a	0.7467	-0.0124401	5.8541e-05	3.973e-06	363502	1.0008	0.9515
rs10940165	5	67776334	t	0.8353	0.0152726	6.41792e-05	2.072e-06	350963	0.9991	0.9523
rs76104618	16	22910329	a	0.0811	-0.0202194	6.09337e-05	3.992e-06	349077	1.0012	0.9537
rs12715536	3	5934641	a	0.3027	0.0114073	5.49319e-05	8.273e-06	361789	0.9994	0.9567
rs2860846	1	174075924	t	0.5694	-0.0111324	6.07715e-05	4.094e-06	349250	1.0005	0.9637
rs12432012	14	24666170	a	0.1082	0.0207277	8.29142e-05	8.5e-08	345981	1.0007	0.9672
rs11021432	11	95837674	a	0.3646	0.0115894	6.22325e-05	2.082e-06	361789	0.9995	0.9676
rs16903468	5	88427942	t	0.1946	0.0155786	7.60748e-05	2.725e-07	347555	1.0006	0.9677
rs7186160	16	65737243	t	0.5582	-0.0107122	5.65982e-05	8.741e-06	349250	0.9996	0.971
rs10095959	8	84895384	a	0.4204	-0.0113903	6.32258e-05	1.904e-06	358812	1.0004	0.9723
rs3862834	6	108028879	t	0.7378	0.0118353	5.41951e-05	9.499e-06	361789	0.9996	0.9723
rs10204051	2	103775435	t	0.4076	-0.0110555	5.9025e-05	4.622e-06	355537	1.0004	0.9748
rs4240927	1	221958189	t	0.5289	0.0130166	8.44331e-05	3.021e-08	363502	0.9997	0.9772
rs10761741	10	65066186	t	0.4252	0.0137252	9.20823e-05	7.937e-09	361556	1.0002	0.9849
rs150343228	20	4266589	t	0.9094	-0.0223264	8.2139e-05	5.332e-06	252153	1.0003	0.9858
rs12513045	4	140948095	t	0.6422	-0.0133173	8.15023e-05	5.251e-08	363502	1.0001	0.9903
rs736281	14	94287830	t	0.3929	0.0127897	7.80361e-05	1.001e-07	363502	1.0001	0.9908
rs12669911	7	32262377	a	0.3795	-0.0121859	6.99357e-05	4.597e-07	363502	1.0001	0.9917
rs4851251	2	100753490	t	0.2722	-0.0152895	9.26224e-05	7.318e-09	361069	1	0.9989
