# Supplementary material for: Genome-wide association study results for educational attainment aid in identifying genetic heterogeneity of schizophrenia
Source: Nat Commun. 2018 Aug 6;9:3078. doi: 10.1038/s41467-018-05510-z (PMC6079028; doi:10.1038/s41467-018-05510-z)
Supplement: Supplementary file 6 — Supplementary Data 3 [file 41467_2018_5510_MOESM6_ESM.xlsx]

## Sheet: Sheet1
Supplementary Data 3. Overlap between the lead SNPs (or their LD partners, r2 > 0.5 and 250kb window) and SNP associations with other phenotypes listed in the NHGRI GWAS catalog.
Lead SNP ID	Chr	Position	Previously reported?	LD partner	Chr (LD partner)	Position (LD partner)	LD (r2)	Annotation	Gene	Associated trait	Original publication	PubMed ID	Lowest Pvalue for SCZ in GWAS catalog
rs7522116	1	41835685	YES	rs10218712	1	41832297	0.519527	intron_variant	NA	Schizophrenia	Goes et al.	26198764	4e-06
rs2819344	1	43962457	NO	NA	NA	NA	NA	NA	NA	NA	NA	NA	NA
rs11210935	1	44369444	YES	rs3011225	1	44319373	0.901083	intron_variant	ST3GAL3	Amyotrophic lateral sclerosis (age of onset)	Ahmeti KB	22959728	NA
rs4378243	1	98395881	YES	rs1198588	1	98552832	0.503401	regulatory_region_variant;regulatory_region_variant	DPYD, has-mir-137;DPYD, MIR137	Schizophrenia;Schizophrenia	Bergen SE; Ripke S	22688191; 23974872	3e-19
				rs1702294	1	98501984	0.644871	intron_variant	DPYD, MIR137	Schizophrenia	Ripke S	25056061
				rs2660304	1	98512127	0.644871	non_coding_transcript_exon_variant	NR	Schizophrenia	Goes FS	26198764
				rs1625579	1	98502934	0.657215	intron_variant;intron_variant	MIR137;DPYD, MIR137	Schizophrenia;Autism spectrum disorder, attention deficit-hyperactivity disorder, bipolar disorder, major depressive disorder, and schizophrenia (combined)	Ripke S; Smoller JW	21926974; 23453885
rs2992632	1	243503764	YES	rs1538774	1	243544827	0.801285	intron_variant	SDCCAG8	Schizophrenia	Ripke S	23974872	3e-08
rs7593947	2	60704933	NO	NA	NA	NA	NA	NA	NA	NA	NA	NA	NA
rs4500960	2	162818621	YES	rs4295021	2	162831756	0.816268	intron_variant;intron_variant	NR;NR	Number of children;Number of pregnancies	Aschebrook-Kilfoy B; Aschebrook-Kilfoy B	25742292; 25742292	5e-08
				rs2909457	2	162845855	0.909801	downstream_gene_variant;downstream_gene_variant	DPP4, SLC4A10;NR	Schizophrenia;Schizophrenia	Ripke S; Goes FS	25056061; 26198764
rs11694989	2	233554499	NO	NA	NA	NA	NA	NA	NA	NA	NA	NA	NA
rs7610856	3	71579022	NO	NA	NA	NA	NA	NA	NA	NA	NA	NA	NA
rs6449503	5	60095272	NO	NA	NA	NA	NA	NA	NA	NA	NA	NA	NA
rs77000541	6	32635605	NO	NA	NA	NA	NA	NA	NA	NA	NA	NA	NA
rs3957165	6	33784864	YES	rs4711350	6	33741716	0.80304	intron_variant	NR	Schizophrenia	Goes FS	26198764	9e-09
rs28360516	6	128302874	YES	rs7742212	6	128328833	0.527953	intron_variant	NR	Schizophrenia	Goes FS	26198764	9e-06
rs79210963	7	24717969	YES	rs112509803	7	24735004	0.984635	downstream_gene_variant	NR	Schizophrenia	Goes FS	26198764	7e-07
rs756912	7	71741797	YES	rs12699131	7	71751316	0.993617	intron_variant	NR	Schizophrenia	Ripke S	21926974	2e-06
rs320700	7	137049477	YES	rs3735025	7	137074844	0.946024	3_prime_UTR_variant;3_prime_UTR_variant	DGKI, PTN;NR	Schizophrenia;Schizophrenia	Ripke S; Goes FS	25056061; 26198764	2e-09
rs10896636	11	57448032	YES	rs9420	11	57510294	0.867574	non_coding_transcript_exon_variant;non_coding_transcript_exon_variant	BTBD18, C11orf31, CLP1, CTNND1, MED19, SERPING1, TMX2, YPEL4, ZDHHC5;NR	Schizophrenia;Schizophrenia	Ripke S; Goes FS	25056061; 26198764	2e-09
rs10791106	11	130846432	YES	rs7940866	11	130817579	0.742877	regulatory_region_variant	SNX19	Schizophrenia	Ripke S	23974872	2e-09
				rs10894294	11	130830748	0.805884	intergenic_variant;intergenic_variant	NR;intergenic	Schizophrenia;Schizophrenia	Ripke S; Bergen SE	21926974; 22688191
rs10773002	12	123746961	YES	rs1727313	12	123640853	0.566814	3_prime_UTR_variant	MPHOSPH9	Type 2 diabetes	Mahajan A	24509480	1e-26
				rs1790100	12	123656725	0.640582	intron_variant	MPHOSPH9	Multiple sclerosis	De Jager PL	19525953
				rs7980687	12	123822711	0.644837	intron_variant;intron_variant;intron_variant	SBNO1;SBNO1, SETD8, RILPL2, C12orf65, MPHOSPH9, SNRNP35, RILPL1, PITPNM2, TMED2;SBNO1	Head circumference (infant);Educational attainment;Height	Taal HR; Rietveld CA; Wood AR	22504419; 25201988; 25282103
				rs11830103	12	123823546	0.651929	intron_variant	SBNO1	Height	Lango Allen H	20881960
				rs1727307	12	123575742	0.700653	non_coding_transcript_exon_variant	PITPNM2	Platelet count	Ramsuran V	21507922
				rs2851447	12	123665113	0.932519	intron_variant	ABCB9, ARL6IP4, C12orf65, CDK2AP1, MPHOSPH9, OGFOD2, PITPNM2, RILPL2, SBNO1, SETD8	Schizophrenia	Ripke S	25056061
				rs2102949	12	123676763	0.932519	intron_variant	NR	Schizophrenia	Goes FS	26198764
				rs11532322	12	123731423	1	intron_variant	C12orf65, OGFOD2, RILPL2, MIR4304, SETD8, MPHOSPH9, SBNO1, ABCB9, ARL6IP4, PITPNM2, CDK2AP1	Schizophrenia	Ripke S	23974872
rs7336518	13	85236591	YES	rs11617058	13	85293112	0.66593	intergenic_variant	NR	Schizophrenia	Goes FS	26198764	1e-06
rs143283559	18	77567761	YES	rs56775891	18	77575613	0.956206	intron_variant	NR	Schizophrenia	Goes FS	26198764	9e-06
				rs4799088	18	77573548	0.964314	intron_variant	NR	Amyotrophic lateral sclerosis	Shatunov A	20801717
