# Supplementary material for: Genome-wide association study results for educational attainment aid in identifying genetic heterogeneity of schizophrenia
Source: Nat Commun. 2018 Aug 6;9:3078. doi: 10.1038/s41467-018-05510-z (PMC6079028; doi:10.1038/s41467-018-05510-z)
Supplement: Supplementary file 7 — Supplementary Data 4 [file 41467_2018_5510_MOESM7_ESM.xlsx]

## Sheet: Sheet1
Supplementary Data 4. Pleiotropy analyses based on finemapping of GWAS results for EA and SZ using PAINTOR 3.0.
SNP-ID	Chr	Pos	Credibility based on 90% set	Credibility based on 50% set	Cum credibility of SNPs in 90% SZ set on EA	Cum credibility of SNPs in 80% SZ set on EA	Cum credibility of SNPs in 65% SZ set on EA	Cum credibility of SNPs in 50% SZ set on EA	Cum credibility of SNPs in 90% EA set on SZ	Cum credibility of SNPs in 80% EA set on SZ	Cum credibility of SNPs in 65% EA set on SZ	Cum credibility of SNPs in 50% EA set on SZ	Size 90% EA set	Size 90% SZ set	Size 80% EA set	Size 80% SZ set	Size 65% EA set	Size 65% SZ set	Size 50% EA set	Size 50% SZ set	Size Locus (+/- 500 kb window )	Correlation Z-statistics EA-SZ based on 65% credibility set	90% EA set on SZ over proportion of locus in set	90% SZ set on EA over proportion of locus in set
rs143283559	18	77567761	Medium	Low	0.412867	0.171205	0.146083	0.0709096	0.53074	0.384652	0.35447	0.284113	559	235	254	75	77	26	29	14	3020	0.154705	2.86733	5.30578
rs3957165	6	33784864	Low	Low	0.227764	0.141955	0.0197405	0.0102945	0.131342	0.0783575	0.0123869	0.0108438	248	273	98	130	41	50	22	18	3551	0.437943	1.88063	2.96259
rs2992632	1	243503764	Medium	Low	0.444123	0.234777	0.14982	0.0658032	0.406557	0.317314	0.0833706	0.0404268	205	241	97	130	46	58	20	28	1487	0.403284	2.94902	2.74029
rs7336518	13	85236591	Medium	Medium	0.390621	0.390621	0.364612	0.364612	0.992487	0.332499	0.332498	0.332498	18	2	13	2	8	1	4	1	3188	0.998696	175.78	622.651
rs756912	7	71741797	Low	Low	0.367921	0.345693	0.30812	0.121651	0.139483	0.123715	0.119313	0.114289	160	343	78	174	38	75	20	35	2046	0.794109	1.78364	2.19465
rs4378243	1	98395881	Low	Low	3.88129e-05	3.88e-05	1.92779e-10	1.93e-10	0.333333	0.333333	2.80995e-08	1.32e-08	411	2	197	2	107	1	59	1	2001	0.946464	1.62287	0.0388323
rs7610856	3	71579022	Medium	Medium	0.550515	0.525294	0.340828	0.234477	0.392724	0.276441	0.225368	0.173822	723	233	285	117	71	67	30	39	2217	-0.540972	1.20424	5.23816
rs7522116	1	41835685	Medium	Low	0.471089	0.293229	0.240093	0.167298	0.227918	0.141685	0.126082	0.122077	419	475	143	201	78	79	33	32	2717	0.340372	1.47793	2.69463
rs2819344	1	43962457	High	Low	0.492746	0.241303	0.0810972	0.0210437	0.573554	0.23956	0.168414	0.037321	528	557	296	275	147	106	71	36	2008	-0.856156	2.18125	1.77636
rs4500960	2	162818621	Low	Low	0.00167573	0.00167573	0.00136078	0.00136078	0.750229	0.500085	0.249907	0.000146348	662	3	372	3	103	2	16	2	1683	-0.887983	1.9073	0.940086
rs7593947	2	60704933	Medium	Low	0.581957	0.299758	0.258333	0.213411	0.232969	0.199729	0.197297	0.105564	47	222	20	98	8	39	4	18	2213	0.808865	10.9694	5.80122
rs10773002	12	123746961	Low	Low	0.32892	0.169684	0.0117165	0.00894215	0.0391712	0.0213518	0.00544472	0.00339556	74	348	34	162	17	52	10	23	2152	0.910438	1.13914	2.03401
rs11694989	2	233554499	Low	Low	0.00447362	0.00167436	0.00167436	0.00163152	0.63144	0.63027	0.629789	0.000793678	630	3	294	2	119	2	56	1	2631	0.815001	2.63701	3.92337
rs320700	7	137049477	High	Medium	0.772998	0.660703	0.584961	0.352785	0.64236	0.517173	0.295561	0.223517	628	709	184	343	50	114	28	46	2223	0.749907	2.27383	2.42366
rs77000541	6	32635605	Low	Low	2.41596e-05	2.42e-05	2.07051e-05	2.07e-05	1.32247e-09	1.25e-09	5.38893e-13	1.34e-14	879	3	316	3	102	2	42	2	11034	0.310576	1.66008e-08	0.0888591
rs10896636	11	57448032	High	Low	0.588164	0.468178	0.0849759	0.00118336	0.668474	0.424872	0.17039	0.121489	616	170	247	49	79	8	33	2	1796	-0.856001	1.94899	6.21378
rs11210935	1	44369444	Low	Low	0.485387	0.263496	0.14957	0.0634792	0.141842	0.105073	0.0624754	0.0469914	204	461	126	256	74	111	45	45	1939	-0.856248	1.3482	2.04157
rs28360516	6	128302874	Medium	Low	0.506324	0.386595	0.368754	0.102955	0.227913	0.159346	0.138355	0.135948	313	620	117	186	44	35	21	11	1868	-0.797424	1.3602	1.52551
rs6449503	5	60095272	Low	Low	0.0587885	0.00801096	0.00361957	4.93e-05	0.0531585	0.0372134	0.00817493	0.0041471	304	120	148	36	61	8	31	2	2190	-0.722134	0.382951	1.07289
rs10791106	11	130846432	Low	Low	0.00209277	0.000347202	0.00020656	6.77e-05	0.0223726	0.00321966	0.000936925	0.000268527	159	11	86	6	43	4	21	2	2960	0.764283	0.416496	0.563144
rs79210963	7	24717969	High	Medium	0.663539	0.510874	0.413782	0.353795	0.647007	0.48361	0.276291	0.208423	1415	1049	706	443	199	135	52	56	3138	0.593462	1.43485	1.98492
Notes: For the 21 SNPs that survive Bonferroni correction in the proxy-phenotype analyses (see Supplementary Table 2), we perform genetic finemapping with PAINTOR 3.0 and calculate the chance that the causal locus for EA and SZ overlaps. SNPs with medium or high credibility of pointing to a joint causal locus with a direct pleiotropic effect on both traits are highlighted in bold. Credibility bas…
