# Supplementary material for: Genome-wide association study results for educational attainment aid in identifying genetic heterogeneity of schizophrenia
Source: Nat Commun. 2018 Aug 6;9:3078. doi: 10.1038/s41467-018-05510-z (PMC6079028; doi:10.1038/s41467-018-05510-z)
Supplement: Supplementary file 8 — Supplementary Data 5 [file 41467_2018_5510_MOESM8_ESM.xlsx]

## Sheet: Sheet1
Supplementary Data 5. DEPICT identified 111 significant reconstituted gene sets at FDR below 5%.
Original gene set ID	Original gene set description	Nominal P value	False discovery rate	Reconstituted gene set Z score gene 1	Reconstituted gene set Z score gene 2	Reconstituted gene set Z score gene 3	Reconstituted gene set Z score gene 4	Reconstituted gene set Z score gene 5	Reconstituted gene set Z score gene 6	Reconstituted gene set Z score gene 7	Reconstituted gene set Z score gene 8	Reconstituted gene set Z score gene 9	Reconstituted gene set Z score gene 10
GO:0070603	SWI/SNF-type complex	6.35e-08	<0.01	PHF2 (4.2)	SMARCC1 (3.9)	RBM6 (3.4)	BCL11A (3.1)	AUTS2 (3.0)	KIAA1267 (3.0)	QRICH1 (3.0)	IP6K2 (2.9)	PLCL2 (2.7)	MAP4 (2.7)
ENSG00000082014	SMARCD3 PPI subnetwork	1.41e-07	<0.01	QRICH1 (4.6)	SMARCC1 (3.5)	SNX19 (3.1)	WDR6 (2.8)	USP4 (2.8)	FOXP1 (2.6)	THSD7A (2.6)	DHX30 (2.5)	RBM6 (2.5)	PHF2 (2.4)
GO:0071565	nBAF complex	7.11e-07	<0.01	AUTS2 (3.6)	GBF1 (3.5)	NEUROD2 (3.4)	WDR6 (3.3)	KIAA1267 (3.2)	IP6K2 (3.1)	USP4 (2.8)	QRICH1 (2.6)	LRRN2 (2.6)	RERE (2.5)
ENSG00000124788	ATXN1 PPI subnetwork	2.37e-06	<0.05	PHF2 (3.6)	RBM5 (3.2)	CNOT4 (3.1)	RERE (3.0)	GBF1 (2.8)	IP6K2 (2.7)	KIAA1267 (2.6)	PHF21A (2.6)	TET2 (2.5)	PPM1L (2.5)
MP:0004924	abnormal behavior	3.3e-06	<0.05	KCNIP2 (4.6)	DGKI (4.0)	CRHR1 (3.6)	PITPNM2 (3.2)	APBA1 (3.1)	NRXN1 (2.9)	ENSG00000243888 (2.8)	ELAVL2 (2.7)	HCN1 (2.7)	CDH13 (2.5)
GO:0030425	dendrite	5.49e-06	<0.05	CAMKV (4.9)	BSN (4.6)	RASL10B (4.6)	CADM2 (4.6)	BAI3 (4.4)	AK5 (4.4)	LRRN2 (4.2)	NRXN1 (4.1)	CSPG5 (4.0)	PSD (3.7)
GO:0016514	SWI/SNF complex	7.42e-06	<0.05	PHF2 (4.0)	KIAA1267 (3.9)	SMARCC1 (3.1)	RBM6 (3.1)	RERE (3.1)	WDR6 (3.0)	AUTS2 (2.9)	USP4 (2.7)	GBF1 (2.6)	MED1 (2.5)
GO:0043197	dendritic spine	9.43e-06	<0.05	CAMKV (5.7)	RASL10B (5.3)	BSN (4.9)	PSD (4.8)	CALN1 (4.7)	KCNIP2 (4.6)	DGKI (4.5)	LRRN2 (4.3)	AK5 (4.3)	PPP1R1B (3.9)
GO:0044309	neuron spine	9.43e-06	<0.05	CAMKV (5.7)	RASL10B (5.3)	BSN (4.9)	PSD (4.8)	CALN1 (4.7)	KCNIP2 (4.6)	DGKI (4.5)	LRRN2 (4.3)	AK5 (4.3)	PPP1R1B (3.9)
ENSG00000111424	VDR PPI subnetwork	1.05e-05	<0.05	CDK12 (4.9)	MED1 (4.9)	PHF2 (4.1)	SNORD7 (3.5)	GIGYF2 (3.2)	CNOT4 (3.0)	RBM23 (3.0)	SMARCC1 (2.9)	SYNE2 (2.9)	KIAA1267 (2.9)
MP:0000807	abnormal hippocampus morphology	1.58e-05	<0.05	NEUROD2 (5.6)	NRXN1 (4.4)	NFIA (4.1)	GPM6A (3.9)	MAPT (3.7)	ETV1 (3.6)	ELAVL2 (3.6)	BAI3 (3.4)	CELF2 (3.4)	LINC00461 (3.3)
GO:0048813	dendrite morphogenesis	1.82e-05	<0.05	SLC45A1 (3.3)	DGKI (3.1)	ENSG00000185294 (3.1)	APBA1 (2.9)	BAI3 (2.9)	MIR2682 (2.8)	BSN (2.8)	MAPT (2.7)	ENSG00000230910 (2.7)	PSD (2.7)
ENSG00000155974	GRIP1 PPI subnetwork	2.66e-05	<0.05	CADM2 (4.2)	LRRN2 (4.0)	SLITRK1 (3.9)	FAT3 (3.4)	BAI3 (3.3)	B4GALT2 (3.2)	SALL1 (2.8)	PTPRK (2.8)	B3GNT1 (2.7)	APBA1 (2.6)
MP:0004753	abnormal miniature excitatory postsynaptic currents	2.77e-05	<0.05	BSN (6.3)	NEUROD2 (5.8)	HCN1 (4.6)	PSD (4.3)	CRHR1 (4.0)	NRXN1 (3.9)	AK5 (3.9)	CAMKV (3.2)	SLITRK1 (3.0)	SLC45A1 (2.9)
REACTOME_DEVELOPMENTAL_BIOLOGY	REACTOME_DEVELOPMENTAL_BIOLOGY	2.95e-05	<0.05	MAP4 (3.4)	PTPRK (3.1)	SEMA6D (2.9)	DAG1 (2.9)	FAT3 (2.8)	CD248 (2.7)	NEUROD2 (2.6)	CELF2 (2.6)	APBA1 (2.6)	PTPRF (2.4)
GO:0007409	axonogenesis	2.97e-05	<0.05	NEUROD2 (4.8)	FAT3 (3.9)	LINC00461 (3.8)	SLITRK1 (3.5)	GPM6A (3.2)	FOXP2 (3.2)	ELAVL2 (3.1)	NRXN1 (2.9)	APBA1 (2.8)	BAI3 (2.8)
GO:0060997	dendritic spine morphogenesis	3.1e-05	<0.05	ENSG00000237054 (3.0)	ENSG00000176349 (2.9)	BCL11A (2.8)	MIR2682 (2.7)	RIN1 (2.4)	SGCZ (2.3)	BSN (2.2)	LRRN2 (2.2)	DGKI (2.1)	NEUROD2 (2.0)
GO:0097061	dendritic spine organization	3.1e-05	<0.05	ENSG00000237054 (3.0)	ENSG00000176349 (2.9)	BCL11A (2.8)	MIR2682 (2.7)	RIN1 (2.4)	SGCZ (2.3)	BSN (2.2)	LRRN2 (2.2)	DGKI (2.1)	NEUROD2 (2.0)
GO:0008287	protein serine/threonine phosphatase complex	3.11e-05	<0.05	BTRC (3.5)	PLCL2 (3.3)	ARIH2 (3.1)	FOXP1 (2.9)	USP33 (2.8)	RNF123 (2.8)	SYNE2 (2.7)	GPBP1 (2.7)	FBXL15 (2.5)	SBNO1 (2.4)
ENSG00000159692	CTBP1 PPI subnetwork	4.61e-05	<0.05	LDB1 (4.1)	RAI1 (3.0)	PHF21A (2.9)	FOXP1-IT1 (2.8)	RERE (2.7)	DCC (2.7)	AFF3 (2.7)	BCL11A (2.7)	FOXP1 (2.6)	FBXL20 (2.5)
ENSG00000100603	SNW1 PPI subnetwork	4.82e-05	<0.05	GBF1 (4.3)	USP19 (3.5)	GIGYF2 (3.0)	NUP205 (2.8)	CDK12 (2.8)	SMARCC1 (2.8)	RBM5 (2.7)	MED1 (2.7)	KDM4A (2.6)	AP2B1 (2.4)
REACTOME_DEPOLARIZATION_OF_THE_PRESYNAPTIC_TERMINAL_TRIGGERS_THE_OPENING_OF_CALCIUM_CHANNELS	REACTOME_DEPOLARIZATION_OF_THE_PRESYNAPTIC_TERMINAL_TRIGGERS_THE_OPENING_OF_CALCIUM_CHANNELS	5.01e-05	<0.05	PSD (4.0)	CRHR1 (3.7)	BSN (3.6)	APBA1 (3.6)	OPRD1 (3.3)	KCNH1 (3.2)	PITPNM2 (3.1)	NRXN1 (3.0)	CAMK1D (3.0)	CALN1 (2.9)
MP:0001469	abnormal contextual conditioning behavior	5.33e-05	<0.05	CAMKV (5.3)	RGS17 (4.6)	DGKI (4.6)	BAI3 (4.5)	NRXN1 (3.9)	GPM6A (3.7)	CSPG5 (3.7)	THSD7A (3.6)	DCC (3.6)	RIN1 (3.5)
ENSG00000198010	DLGAP2 PPI subnetwork	7.24e-05	<0.05	CSPG5 (3.5)	PSD (3.2)	DCC (2.8)	NEUROD2 (2.7)	NRXN1 (2.7)	GAS7 (2.7)	BAI3 (2.4)	CADM2 (2.3)	ETV1 (2.3)	KCNIP2 (2.3)
GO:0008038	neuron recognition	7.6e-05	<0.05	SLITRK1 (4.6)	NEUROD2 (4.4)	DCC (3.8)	BCL11A (3.5)	GPM6A (3.5)	PRICKLE2 (3.1)	LINC00461 (3.1)	CADM2 (3.0)	SGCZ (3.0)	RGS17 (2.6)
MP:0009454	impaired contextual conditioning behavior	7.63e-05	<0.05	NEUROD2 (4.0)	LINC00461 (3.4)	BSN (3.3)	HCN1 (3.2)	RIN1 (3.0)	CSMD1 (3.0)	ENSG00000247828 (2.8)	AK5 (2.8)	PITPNM2 (2.8)	STH (2.8)
MP:0004811	abnormal neuron physiology	8.5e-05	<0.05	ELAVL2 (4.3)	MAPT (3.5)	APBA1 (3.5)	BAI3 (3.4)	STH (3.3)	NEXN-AS1 (3.1)	CRHR1 (2.9)	CAMKV (2.6)	DCC (2.6)	PSD (2.6)
ENSG00000075711	DLG1 PPI subnetwork	9.24e-05	<0.05	BSN (5.2)	CAMKV (4.3)	APBA1 (3.9)	CADM2 (3.9)	NRXN1 (3.8)	AK5 (3.7)	PSD (3.6)	KCNIP2 (3.2)	CSMD1 (3.1)	RASL10B (3.0)
ENSG00000132535	DLG4 PPI subnetwork	9.35e-05	<0.05	BSN (5.2)	CAMKV (4.6)	PSD (4.5)	NRXN1 (4.2)	CSPG5 (4.0)	KCNIP2 (3.8)	APBA1 (3.8)	AK5 (3.7)	SLITRK1 (3.4)	PITPNM2 (3.3)
ENSG00000137574	TGS1 PPI subnetwork	9.63e-05	<0.05	CDK12 (7.4)	MED1 (5.4)	CNOT4 (3.5)	ZZZ3 (3.1)	ARFGEF2 (3.0)	RAI1 (3.0)	GIGYF2 (2.9)	FNIP2 (2.9)	STAU1 (2.6)	PHF2 (2.5)
GO:0030426	growth cone	0.000101	<0.05	ELAVL2 (4.6)	NRXN1 (4.1)	MAPT (3.5)	CSPG5 (3.5)	GPM6A (3.3)	BAI3 (3.1)	SLITRK1 (3.0)	CCDC24 (2.8)	C17orf69 (2.8)	APBA1 (2.6)
GO:0043198	dendritic shaft	0.00011	<0.05	CADM2 (3.9)	CAMKV (3.7)	PSD (3.5)	AK5 (3.4)	LRRN2 (3.3)	NRXN1 (3.3)	FOXP1 (3.1)	CSPG5 (3.1)	PRICKLE2 (3.0)	AKT3 (2.9)
GO:0030427	site of polarized growth	0.000118	<0.05	ELAVL2 (4.5)	NRXN1 (4.0)	CSPG5 (3.5)	MAPT (3.5)	GPM6A (3.2)	BAI3 (3.1)	SLITRK1 (3.0)	C17orf69 (2.7)	CCDC24 (2.7)	APBA1 (2.5)
ENSG00000116544	DLGAP3 PPI subnetwork	0.000118	<0.05	RIN1 (3.8)	AUTS2 (2.8)	KCNH1 (2.5)	PITPNM2 (2.5)	KDM4A (2.4)	PHF2 (2.3)	PRICKLE2 (2.3)	PSD (2.3)	CSPG5 (2.1)	NEUROD2 (2.1)
GO:0021952	central nervous system projection neuron axonogenesis	0.000118	<0.05	ENSG00000224849 (3.6)	ENSG00000247828 (3.5)	BCL11A (3.3)	NFIA (3.0)	ENSG00000226009 (2.9)	FAT3 (2.8)	NEUROD2 (2.8)	AUTS2 (2.7)	ELAVL2 (2.7)	LINC00461 (2.6)
MP:0001405	impaired coordination	0.00012	<0.05	CRHR1 (4.7)	NRXN1 (3.9)	BSN (3.8)	SLITRK1 (3.6)	BAI3 (3.4)	MAPT (3.3)	HCN1 (3.3)	LINC00461 (3.0)	PPP1R1B (2.9)	CADM2 (2.9)
MP:0002887	decreased susceptibility to pharmacologically induced seizures	0.000121	<0.05	CRHR1 (3.8)	CSPG5 (3.7)	BAI3 (3.7)	CADM2 (3.4)	STH (3.2)	NRXN1 (3.2)	DCC (3.2)	KLF6 (2.9)	KCNH1 (2.7)	KCNIP2 (2.7)
ENSG00000084463	WBP11 PPI subnetwork	0.000122	<0.05	MED1 (3.7)	KIAA1267 (3.1)	CDK12 (3.1)	MED19 (2.9)	SNORD7 (2.7)	ZDHHC5 (2.7)	RERE (2.7)	THSD7A (2.5)	RBM5 (2.4)	ZCCHC8 (2.3)
MP:0000774	decreased brain size	0.000128	<0.05	GPM6A (5.0)	LINC00461 (4.1)	CSPG5 (2.9)	ETV1 (2.9)	NEUROD2 (2.7)	FOXP2 (2.5)	ENSG00000247828 (2.3)	CADM2 (2.3)	ENSG00000185294 (2.2)	ARTN (2.2)
GO:0010975	regulation of neuron projection development	0.000138	<0.05	ENSG00000230910 (3.6)	SLITRK1 (3.3)	BAI3 (3.0)	B4GALT2 (3.0)	FAT3 (2.8)	GPM6A (2.5)	LRRN2 (2.5)	ENSG00000185294 (2.5)	SLC45A1 (2.4)	USP4 (2.4)
MP:0006009	abnormal neuronal migration	0.000148	<0.05	DCC (3.1)	CD248 (2.8)	ELAVL2 (2.7)	SEMA6D (2.7)	MAPT (2.6)	DAG1 (2.5)	RIN1 (2.4)	PTPRF (2.3)	CELF2 (2.3)	RGS17 (2.1)
ENSG00000148943	LIN7C PPI subnetwork	0.000166	<0.05	CAMKV (4.7)	PSD (4.1)	RASL10B (4.1)	CAMK1D (3.8)	BAI3 (3.7)	BSN (3.6)	ENSG00000243888 (3.4)	NSF (2.9)	KCNIP2 (2.8)	CSPG5 (2.7)
REACTOME_NEURONAL_SYSTEM	REACTOME_NEURONAL_SYSTEM	0.00017	<0.05	BSN (5.3)	CRHR1 (5.2)	NRXN1 (4.9)	HCN1 (4.6)	CADM2 (4.2)	APBA1 (4.0)	CAMKV (3.6)	KCNIP2 (3.5)	PSD (3.4)	RASL10B (3.2)
ENSG00000169139	UBE2V2 PPI subnetwork	0.000172	<0.05	CAMKV (4.2)	NEUROD2 (3.7)	BAI3 (3.6)	BSN (3.5)	CAMK1D (3.3)	RASL10B (3.3)	PRICKLE2 (2.9)	CSPG5 (2.8)	PSD (2.8)	AK5 (2.5)
MP:0001463	abnormal spatial learning	0.000174	<0.05	CAMKV (5.7)	KCNIP2 (4.8)	NRXN1 (4.5)	PSD (4.4)	CSPG5 (4.3)	BSN (4.0)	NEUROD2 (4.0)	RASL10B (3.6)	BAI3 (3.5)	APBA1 (3.4)
ENSG00000131558	EXOC4 PPI subnetwork	0.000175	<0.05	MAP4 (3.0)	YWHAB (2.7)	NCKIPSD (2.7)	PSD (2.5)	DMAP1 (2.4)	ROBO1 (2.3)	APBA1 (2.2)	MPP6 (2.1)	ADD1 (2.1)	CALN1 (2.1)
ENSG00000034053	APBA2 PPI subnetwork	0.000178	<0.05	CSPG5 (4.0)	SLITRK1 (3.4)	NEUROD2 (3.3)	AK5 (3.3)	BSN (3.2)	ELAVL2 (3.0)	DPP4 (3.0)	DCC (2.5)	CSMD1 (2.2)	B4GALT2 (2.2)
GO:0021954	central nervous system neuron development	0.000183	<0.05	ENSG00000225050 (4.2)	C17orf69 (3.0)	AUTS2 (2.8)	ELAVL2 (2.7)	THSD7A (2.7)	BCL11A (2.6)	FAT3 (2.6)	ENSG00000224849 (2.6)	ENSG00000237950 (2.4)	ALX3 (2.4)
GO:0016585	chromatin remodeling complex	0.000188	<0.05	SMARCC1 (5.1)	PHF2 (4.3)	PHF21A (3.9)	KIAA1267 (3.6)	USP19 (3.5)	RBM6 (3.4)	QRICH1 (3.3)	WDR6 (3.1)	IP6K2 (3.0)	LDB1 (3.0)
MP:0002910	abnormal excitatory postsynaptic currents	0.000194	<0.05	CRHR1 (5.3)	NRXN1 (5.2)	BSN (5.0)	PSD (4.3)	NEUROD2 (4.3)	CADM2 (4.1)	APBA1 (3.9)	HCN1 (3.8)	CSPG5 (3.8)	CALN1 (3.8)
GO:0007413	axonal fasciculation	0.000207	<0.05	NEUROD2 (5.9)	SLITRK1 (4.3)	NEXN-AS1 (2.9)	B3GALNT1 (2.6)	ENSG00000237950 (2.6)	ENSG00000247828 (2.5)	FOXP2 (2.5)	BCL11A (2.4)	RGS17 (2.3)	ENSG00000225953 (2.3)
GO:0044327	dendritic spine head	0.000222	<0.05	BSN (5.0)	CALN1 (4.9)	CAMKV (4.9)	DGKI (4.8)	PSD (4.5)	LRRN2 (4.5)	RASL10B (4.4)	KCNH1 (4.0)	CADM2 (3.6)	AK5 (3.6)
GO:0014069	postsynaptic density	0.000222	<0.05	BSN (5.0)	CALN1 (4.9)	CAMKV (4.9)	DGKI (4.8)	PSD (4.5)	LRRN2 (4.5)	RASL10B (4.4)	KCNH1 (4.0)	CADM2 (3.6)	AK5 (3.6)
REACTOME_PI3K_EVENTS_IN_ERBB4_SIGNALING	REACTOME_PI3K_EVENTS_IN_ERBB4_SIGNALING	0.000226	<0.05	ST3GAL3 (3.6)	ERI3 (2.8)	CELF2 (2.7)	SLC6A9 (2.7)	MDM4 (2.5)	B4GALT2 (2.4)	TMEM161B (2.3)	TTLL11 (2.2)	FOXP1 (2.1)	RNF123 (2.0)
ENSG00000008056	SYN1 PPI subnetwork	0.000232	<0.05	BSN (4.3)	CAMKV (4.0)	BAI3 (3.3)	AK5 (3.1)	PSD (3.0)	NSF (3.0)	NEUROD2 (2.8)	MAPT (2.8)	NCKIPSD (2.8)	ENSG00000230910 (2.7)
ENSG00000116001	TIA1 PPI subnetwork	0.000238	<0.05	DDX27 (3.8)	NUP205 (3.7)	NOLC1 (3.7)	USP19 (3.5)	RBM6 (3.3)	KDM4A (3.3)	GIGYF2 (3.2)	CSE1L (3.2)	SMARCC1 (3.1)	DMAP1 (3.0)
ENSG00000115540	MOB4 PPI subnetwork	0.000239	<0.05	CAMKV (3.0)	PRICKLE2 (3.0)	BSN (2.9)	PSD (2.8)	RASL10B (2.8)	NSF (2.7)	MGEA5 (2.5)	LRRN2 (2.2)	BAI3 (2.1)	ADD1 (2.1)
MP:0004077	abnormal striatum morphology	0.000239	<0.05	CAMKV (4.4)	KCNIP2 (3.9)	PPP1R1B (3.4)	FOXP1 (3.2)	FOXP2 (3.1)	LINC00461 (3.0)	RASL10B (3.0)	MDM4 (2.8)	DGKI (2.6)	SALL1 (2.6)
GO:0019717	synaptosome	0.000241	<0.05	NRXN1 (4.1)	MAPT (3.9)	CSPG5 (3.9)	BSN (3.8)	APBA1 (3.3)	ENSG00000243888 (3.2)	NSF (3.1)	NCKIPSD (3.1)	CRHR1 (3.0)	PSD (2.9)
GO:0007411	axon guidance	0.000243	<0.05	NEUROD2 (4.2)	FAT3 (4.1)	LINC00461 (3.5)	SEMA6D (3.4)	AKT3 (3.1)	FOXP2 (3.0)	ELAVL2 (2.9)	GPM6A (2.8)	DCC (2.8)	APBA1 (2.7)
GO:0021955	central nervous system neuron axonogenesis	0.000251	<0.05	ENSG00000224849 (3.8)	C17orf69 (3.2)	ENSG00000247828 (3.1)	BCL11A (2.9)	NFIA (2.7)	FAT3 (2.7)	CADM2-AS1 (2.4)	AUTS2 (2.3)	MST1R (2.3)	NEUROD2 (2.3)
GO:0003712	transcription cofactor activity	0.000259	<0.05	KIAA1267 (4.3)	PHF21A (3.6)	MED19 (3.5)	RERE (3.2)	PHF2 (3.1)	RCOR3 (2.9)	SMARCC1 (2.9)	NFIA (2.8)	KLF6 (2.8)	LDB1 (2.6)
GO:0071564	npBAF complex	0.000259	<0.05	WDR6 (3.8)	PHF2 (3.6)	USP4 (3.5)	SMARCC1 (3.3)	GBF1 (3.2)	DHX30 (3.0)	RBM6 (3.0)	QRICH1 (2.8)	IP6K2 (2.7)	KIAA1267 (2.7)
GO:0045202	synapse	0.000262	<0.05	BSN (4.9)	NRXN1 (4.9)	CADM2 (4.1)	CRHR1 (4.1)	HCN1 (4.0)	AK5 (4.0)	BAI3 (4.0)	CAMKV (3.9)	MAPT (3.9)	ELAVL2 (3.8)
MP:0002207	abnormal long term potentiation	0.000266	<0.05	CSPG5 (5.3)	CAMKV (4.9)	KCNIP2 (4.2)	PSD (4.0)	CALN1 (3.5)	APBA1 (3.5)	NEUROD2 (3.5)	GPM6A (3.5)	LRRN2 (3.5)	NRXN1 (3.4)
ENSG00000182093	WRB PPI subnetwork	0.000294	<0.05	CDK12 (7.8)	MED1 (6.3)	PHF2 (3.3)	CNOT4 (3.3)	ARFGEF2 (3.2)	STAU1 (2.9)	RAI1 (2.9)	GIGYF2 (2.8)	FBXL20 (2.8)	RAPGEF2 (2.6)
ENSG00000196712	NF1 PPI subnetwork	0.000298	<0.05	PSD (4.9)	CAMKV (4.4)	BSN (4.0)	KCNIP2 (3.8)	RAPGEF2 (3.3)	NSF (3.2)	NEUROD2 (3.1)	YWHAB (3.1)	PRICKLE2 (3.1)	CSMD1 (3.0)
REACTOME_TRANSMISSION_ACROSS_CHEMICAL_SYNAPSES	REACTOME_TRANSMISSION_ACROSS_CHEMICAL_SYNAPSES	0.000302	<0.05	BSN (5.0)	NRXN1 (4.8)	CADM2 (4.7)	CRHR1 (4.3)	CAMKV (4.1)	HCN1 (4.0)	APBA1 (3.9)	CSPG5 (3.6)	CALN1 (3.6)	ENSG00000243888 (3.4)
GO:0044456	synapse part	0.000313	<0.05	BSN (5.3)	NRXN1 (4.6)	CAMKV (4.5)	CRHR1 (4.3)	AK5 (4.2)	HCN1 (4.1)	MAPT (4.0)	PSD (3.9)	ELAVL2 (3.8)	BAI3 (3.8)
MP:0002878	abnormal corticospinal tract morphology	0.000315	<0.05	NEUROD2 (6.0)	ROBO1 (4.3)	LINC00461 (4.0)	CAMKV (3.7)	PTPRK (3.7)	NRXN1 (3.6)	BAI3 (3.4)	THSD7A (3.2)	PRICKLE2 (3.0)	APBA1 (2.9)
MP:0003635	abnormal synaptic transmission	0.000317	<0.05	NRXN1 (5.1)	NEUROD2 (4.7)	SLITRK1 (3.9)	CRHR1 (3.8)	CALN1 (3.7)	BAI3 (3.7)	CADM2 (3.6)	HCN1 (3.5)	BSN (3.5)	AK5 (3.4)
MP:0002801	abnormal long term object recognition memory	0.000318	<0.05	NEUROD2 (4.9)	AK5 (4.3)	PSD (4.2)	CAMKV (3.8)	STH (3.3)	BSN (2.9)	KCNIP2 (2.9)	KLF6 (2.9)	RASL10B (2.2)	TRANK1 (2.2)
GO:0050770	regulation of axonogenesis	0.000319	<0.05	SLITRK1 (4.0)	FAT3 (3.3)	ENSG00000230910 (3.0)	ENSG00000244967 (2.9)	USP4 (2.7)	SLC45A1 (2.6)	B4GALT2 (2.6)	NEUROD2 (2.5)	CRHR1 (2.5)	LINC00461 (2.3)
ENSG00000148400	NOTCH1 PPI subnetwork	0.000329	<0.05	RAPGEF2 (4.3)	PHF2 (2.8)	CADM2 (2.6)	GIGYF2 (2.5)	CTNND1 (2.5)	PTP4A3 (2.3)	PIK3C2B (2.1)	ZDHHC5 (2.0)	FAM120A (2.0)	KIAA1267 (2.0)
GO:0043025	neuronal cell body	0.000332	<0.05	MAPT (4.1)	BAI3 (3.9)	ELAVL2 (3.6)	NRXN1 (3.5)	BSN (3.5)	LRRN2 (3.4)	CAMKV (3.4)	RGS17 (3.1)	CADM2 (3.1)	KCNH1 (3.1)
ENSG00000171720	HDAC3 PPI subnetwork	0.000334	<0.05	SETD8 (3.3)	RAI1 (3.2)	LDB1 (3.1)	SBNO1 (3.0)	PHF21A (2.6)	RCOR3 (2.5)	SMARCC1 (2.4)	BCL11A (2.4)	ZDHHC5 (2.4)	ADD1 (2.2)
ENSG00000107282	APBA1 PPI subnetwork	0.000336	<0.05	ENSG00000243888 (4.4)	ENSG00000224849 (3.5)	CRHR1 (3.5)	PSD (3.4)	CSPG5 (3.4)	CADM2 (3.3)	APBA1 (3.2)	BSN (3.0)	CAMKV (2.6)	P4HTM (2.4)
ENSG00000161681	SHANK1 PPI subnetwork	0.000343	<0.05	CAMKV (4.3)	NEUROD2 (4.3)	PSD (3.8)	BSN (3.6)	CRHR1 (2.9)	B4GALT2 (2.9)	MIR2682 (2.9)	FOXO6 (2.7)	AUTS2 (2.7)	CALN1 (2.6)
ENSG00000172794	RAB37 PPI subnetwork	0.000346	<0.05	BSN (4.1)	PSD (3.6)	BAI3 (3.6)	CAMKV (3.5)	NEUROD2 (3.4)	ENSG00000243888 (3.3)	CAMK1D (3.3)	GPM6A (3.2)	NSF (3.2)	GAS7 (3.2)
ENSG00000141380	SS18 PPI subnetwork	0.000347	<0.05	PHF2 (3.4)	KIAA1267 (3.1)	WDR6 (2.6)	MED1 (2.6)	SNORD7 (2.4)	DHX30 (2.4)	MAP4 (2.3)	SMARCC1 (2.3)	GBF1 (2.2)	PRPSAP2 (2.2)
REACTOME_PI3K_EVENTS_IN_ERBB2_SIGNALING	REACTOME_PI3K_EVENTS_IN_ERBB2_SIGNALING	0.000351	<0.05	ST3GAL3 (3.5)	SLC6A9 (3.2)	FBXL20 (2.5)	NFIA (2.5)	CELF2 (2.5)	FOXP1 (2.4)	ERI3 (2.3)	DAG1 (2.2)	MED1 (2.1)	TMEM161B (2.1)
ENSG00000176884	GRIN1 PPI subnetwork	0.000375	<0.05	PSD (5.4)	CAMKV (4.7)	BSN (4.3)	KCNIP2 (4.2)	PPP1R1B (3.8)	AK5 (3.7)	CSPG5 (3.2)	NRXN1 (3.0)	GAS7 (2.9)	NSF (2.9)
ENSG00000141959	PFKL PPI subnetwork	0.000382	<0.05	NFKB2 (3.6)	PSD (3.5)	RBM5 (3.5)	GBF1 (3.3)	MGEA5 (3.1)	AP2B1 (2.9)	BSN (2.6)	CAMKV (2.5)	BTRC (2.4)	MAP4 (2.3)
ENSG00000183454	GRIN2A PPI subnetwork	0.000387	<0.05	CAMKV (4.9)	PSD (4.8)	KCNIP2 (4.3)	BSN (4.2)	NRXN1 (3.7)	AK5 (3.6)	APBA1 (3.2)	NSF (3.1)	CSPG5 (3.0)	GAS7 (3.0)
REACTOME_AXON_GUIDANCE	REACTOME_AXON_GUIDANCE	0.000391	<0.05	MAP4 (3.8)	FAT3 (3.6)	SEMA6D (3.5)	APBA1 (3.4)	PTPRK (3.2)	NRXN1 (3.0)	MAPT (2.7)	DAG1 (2.6)	CD248 (2.6)	BAI3 (2.6)
GO:0048742	regulation of skeletal muscle fiber development	0.000392	<0.05	ENSG00000233410 (3.2)	PITX3 (3.0)	NFIA (2.8)	STH (2.8)	AFF3 (2.6)	THSD7A (2.5)	TMEM182 (2.3)	TET2 (2.3)	FAT3 (2.3)	CADM2-AS1 (2.2)
GO:0000989	transcription factor binding transcription factor activity	0.000394	<0.05	KIAA1267 (4.2)	PHF21A (3.6)	MED19 (3.3)	RERE (3.2)	PHF2 (3.1)	KLF6 (3.0)	SMARCC1 (2.8)	NFIA (2.8)	RCOR3 (2.7)	LDB1 (2.6)
GO:0031344	regulation of cell projection organization	0.000411	<0.05	ENSG00000230910 (3.9)	SLITRK1 (3.2)	BAI3 (3.1)	B4GALT2 (3.0)	FAT3 (2.6)	ENSG00000185294 (2.5)	SLC45A1 (2.5)	GPM6A (2.5)	USP4 (2.3)	RIN1 (2.2)
MP:0002945	abnormal inhibitory postsynaptic currents	0.00043	<0.05	CRHR1 (5.7)	NRXN1 (5.7)	CADM2 (4.5)	BSN (4.3)	CSPG5 (4.0)	HCN1 (3.8)	CAMKV (3.8)	PSD (3.6)	MAPT (3.6)	ENSG00000243888 (3.5)
GO:0044297	cell body	0.000438	<0.05	MAPT (4.2)	BAI3 (4.0)	BSN (3.6)	ELAVL2 (3.5)	NRXN1 (3.4)	LRRN2 (3.4)	CAMKV (3.4)	RGS17 (3.3)	KCNH1 (3.2)	CADM2 (3.1)
MP:0002206	abnormal CNS synaptic transmission	0.000455	<0.05	CRHR1 (6.1)	NEUROD2 (5.8)	BSN (5.7)	NRXN1 (5.5)	PSD (4.6)	APBA1 (4.3)	CADM2 (3.9)	HCN1 (3.8)	KCNIP2 (3.5)	ETV1 (3.5)
ENSG00000164104	HMGB2 PPI subnetwork	0.000495	<0.05	AUTS2 (3.2)	FOXP2 (2.8)	ENSG00000224849 (2.8)	FAM120AOS (2.7)	AS3MT (2.6)	AFF3 (2.3)	ESR2 (2.2)	RAI1 (2.1)	ROBO1 (2.1)	ZCCHC8 (2.0)
GO:0097060	synaptic membrane	0.000502	<0.05	BSN (5.0)	CRHR1 (4.7)	NRXN1 (4.6)	CAMKV (4.6)	NEUROD2 (4.5)	SLITRK1 (4.4)	CADM2 (4.3)	CALN1 (4.3)	AK5 (4.0)	HCN1 (4.0)
GO:0000988	protein binding transcription factor activity	0.000516	<0.05	KIAA1267 (4.2)	PHF21A (3.6)	MED19 (3.3)	RERE (3.2)	PHF2 (3.1)	KLF6 (2.9)	NFIA (2.9)	SMARCC1 (2.8)	RCOR3 (2.7)	CNOT4 (2.7)
GO:0032281	alpha-amino-3-hydroxy-5-methyl-4-isoxazolepropionic acid selective glutamate receptor complex	0.000527	<0.05	CSPG5 (5.2)	PSD (4.9)	CADM2 (4.5)	SLITRK1 (4.2)	CAMKV (4.2)	DGKI (4.1)	BAI3 (3.9)	BSN (3.6)	APBA1 (3.4)	ETV1 (3.3)
ENSG00000151067	CACNA1C PPI subnetwork	0.000542	<0.05	PSD (4.8)	CELF2 (3.7)	NRXN1 (3.5)	ENSG00000243888 (3.4)	BSN (3.4)	HCN1 (3.1)	ENSG00000230910 (3.0)	APBA1 (3.0)	KCNIP2 (3.0)	CAMK1D (2.9)
MP:0000832	abnormal thalamus morphology	0.000562	<0.05	NEUROD2 (5.2)	LINC00461 (4.1)	GPM6A (3.0)	SALL1 (3.0)	CELF2 (3.0)	HCN1 (2.6)	TET2 (2.5)	SLITRK1 (2.4)	CAMKV (2.3)	ARL17A (2.2)
REACTOME_NEUROTRANSMITTER_RECEPTOR_BINDING_AND_DOWNSTREAM_TRANSMISSION_IN_THE__POSTSYNAPTIC_CELL	REACTOME_NEUROTRANSMITTER_RECEPTOR_BINDING_AND_DOWNSTREAM_TRANSMISSION_IN_THE__POSTSYNAPTIC_CELL	0.000565	<0.05	CADM2 (5.2)	NRXN1 (4.7)	BSN (4.5)	CRHR1 (4.1)	CAMKV (4.1)	HCN1 (3.8)	APBA1 (3.6)	CSMD1 (3.6)	AK5 (3.6)	RD3 (3.6)
ENSG00000105649	RAB3A PPI subnetwork	0.000575	<0.05	BSN (5.6)	NEUROD2 (4.4)	PSD (4.3)	BAI3 (4.2)	NSF (3.8)	CAMKV (3.7)	ELAVL2 (3.2)	ENSG00000230910 (3.2)	ENSG00000243888 (3.2)	NRXN1 (3.1)
ENSG00000069431	ABCC9 PPI subnetwork	0.000577	<0.05	CDK12 (7.0)	MED1 (5.5)	NEUROD2 (3.9)	RAI1 (3.2)	STAU1 (2.9)	SBNO1 (2.7)	ARFGEF2 (2.7)	FBXL20 (2.7)	PHF2 (2.5)	GIGYF2 (2.4)
ENSG00000082701	GSK3B PPI subnetwork	0.000584	<0.05	ADD1 (3.2)	AFF3 (2.6)	MGEA5 (2.5)	NFIA (2.5)	YWHAB (2.5)	TET2 (2.5)	LDB1 (2.5)	FAM120A (2.4)	KLF6 (2.3)	GBF1 (2.2)
ENSG00000164061	BSN PPI subnetwork	0.000589	<0.05	PSD (5.2)	BSN (4.7)	CAMKV (4.3)	AK5 (3.8)	NEUROD2 (3.5)	APBA1 (3.5)	FOXP1-IT1 (3.4)	MGEA5 (3.3)	RASL10B (3.1)	NSF (3.0)
GO:0060284	regulation of cell development	0.000589	<0.05	LINC00461 (3.2)	SALL1 (3.1)	B4GALT2 (3.0)	ROBO1 (2.8)	FAT3 (2.8)	FOXO6 (2.8)	AUTS2 (2.7)	GPM6A (2.6)	ELAVL2 (2.6)	ETV1 (2.4)
MP:0000788	abnormal cerebral cortex morphology	0.000589	<0.05	LINC00461 (5.5)	GPM6A (5.4)	NEUROD2 (5.2)	ELAVL2 (3.9)	SALL1 (3.5)	CSPG5 (3.4)	PTPRK (3.1)	NRXN1 (2.8)	CELF2 (2.7)	ETV1 (2.7)
ENSG00000132964	CDK8 PPI subnetwork	0.0006	<0.05	MED1 (4.6)	CDK12 (4.3)	KIAA1267 (4.2)	PRPSAP2 (3.9)	FBXL20 (3.6)	MED19 (3.3)	GBF1 (3.2)	PHF2 (2.8)	AP2B1 (2.6)	ASF1A (2.5)
ENSG00000047056	WDR37 PPI subnetwork	0.000604	<0.05	BAI3 (3.7)	CAMK1D (3.5)	BSN (3.4)	CAMKV (3.3)	PRICKLE2 (3.0)	RASL10B (3.0)	PSD (3.0)	NSF (2.6)	NEUROD2 (2.6)	NCKIPSD (2.3)
GO:0003713	transcription coactivator activity	0.000608	<0.05	KIAA1267 (4.4)	MED19 (3.7)	PHF2 (3.6)	MED1 (3.1)	SMARCC1 (2.9)	QRICH1 (2.9)	RERE (2.8)	CNOT4 (2.8)	IP6K2 (2.8)	PHF21A (2.7)
ENSG00000099882	ENSG00000099882 PPI subnetwork	0.000616	<0.05	PSD (3.1)	BSN (2.9)	RIN1 (2.9)	AUTS2 (2.9)	PITPNM2 (2.8)	CELF2 (2.6)	KDM4A (2.6)	PIK3C2B (2.5)	CD248 (2.5)	CAMKV (2.4)
ENSG00000009954	BAZ1B PPI subnetwork	0.000634	<0.05	SMARCC1 (3.9)	WDR6 (3.3)	PHF2 (2.7)	FOXP1-IT1 (2.6)	TRANK1 (2.5)	PRKAR2A (2.5)	PRICKLE2 (2.3)	TCAP (2.3)	KIAA1267 (2.2)	RBM6 (2.1)
GO:0045664	regulation of neuron differentiation	0.000656	<0.05	LINC00461 (4.3)	GPM6A (3.9)	ELAVL2 (3.3)	B4GALT2 (3.3)	FAT3 (3.2)	SLITRK1 (2.8)	BAI3 (2.8)	NEUROD2 (2.8)	AUTS2 (2.6)	SALL1 (2.5)
GO:0050769	positive regulation of neurogenesis	0.00067	<0.05	LINC00461 (3.8)	FOXO6 (2.8)	B4GALT2 (2.7)	SLITRK1 (2.7)	ETV1 (2.7)	FOXP2 (2.5)	ROBO1 (2.5)	LRRN2 (2.4)	GPM6A (2.4)	ABCB9 (2.3)
