# Supplementary material for: Genome-wide association study results for educational attainment aid in identifying genetic heterogeneity of schizophrenia
Source: Nat Commun. 2018 Aug 6;9:3078. doi: 10.1038/s41467-018-05510-z (PMC6079028; doi:10.1038/s41467-018-05510-z)
Supplement: Supplementary file 9 — Supplementary Data 6 [file 41467_2018_5510_MOESM9_ESM.xlsx]

## Sheet: Sheet1
Supplementary Data 6. Affinity Propagation method on the Pearson distance matrix for clustering of significant reconstituted gene sets.
Original gene set ID	Original gene set description	Nominal P value	False discovery rate	Cluster ID	Cluster center (boolean)	Cluster minimum P value (boolean)	Cluster gene set with minimum P value	Cluster minimum P value
GO:0070603	SWI/SNF-type complex	6.35e-08	<0.01	1	FALSE	TRUE	GO:0070603	6.35e-08
ENSG00000082014	SMARCD3 PPI subnetwork	1.41e-07	<0.01	1	FALSE	FALSE	GO:0070603	6.35e-08
GO:0071565	nBAF complex	7.11e-07	<0.01	1	FALSE	FALSE	GO:0070603	6.35e-08
GO:0016514	SWI/SNF complex	7.42e-06	<0.05	1	FALSE	FALSE	GO:0070603	6.35e-08
GO:0071564	npBAF complex	0.000259	<0.05	1	TRUE	FALSE	GO:0070603	6.35e-08
ENSG00000141380	SS18 PPI subnetwork	0.000347	<0.05	1	FALSE	FALSE	GO:0070603	6.35e-08
ENSG00000009954	BAZ1B PPI subnetwork	0.000634	<0.05	1	FALSE	FALSE	GO:0070603	6.35e-08
ENSG00000124788	ATXN1 PPI subnetwork	2.37e-06	<0.05	2	FALSE	TRUE	ENSG00000124788	2.37e-06
ENSG00000111424	VDR PPI subnetwork	1.05e-05	<0.05	2	FALSE	FALSE	ENSG00000124788	2.37e-06
ENSG00000159692	CTBP1 PPI subnetwork	4.61e-05	<0.05	2	FALSE	FALSE	ENSG00000124788	2.37e-06
ENSG00000084463	WBP11 PPI subnetwork	0.000122	<0.05	2	FALSE	FALSE	ENSG00000124788	2.37e-06
GO:0016585	chromatin remodeling complex	0.000188	<0.05	2	FALSE	FALSE	ENSG00000124788	2.37e-06
GO:0003712	transcription cofactor activity	0.000259	<0.05	2	TRUE	FALSE	ENSG00000124788	2.37e-06
ENSG00000171720	HDAC3 PPI subnetwork	0.000334	<0.05	2	FALSE	FALSE	ENSG00000124788	2.37e-06
GO:0000989	transcription factor binding transcription factor activity	0.000394	<0.05	2	FALSE	FALSE	ENSG00000124788	2.37e-06
GO:0000988	protein binding transcription factor activity	0.000516	<0.05	2	FALSE	FALSE	ENSG00000124788	2.37e-06
ENSG00000082701	GSK3B PPI subnetwork	0.000584	<0.05	2	FALSE	FALSE	ENSG00000124788	2.37e-06
ENSG00000132964	CDK8 PPI subnetwork	0.0006	<0.05	2	FALSE	FALSE	ENSG00000124788	2.37e-06
GO:0003713	transcription coactivator activity	0.000608	<0.05	2	FALSE	FALSE	ENSG00000124788	2.37e-06
MP:0004924	abnormal behavior	3.3e-06	<0.05	3	FALSE	TRUE	MP:0004924	3.3e-06
MP:0004753	abnormal miniature excitatory postsynaptic currents	2.77e-05	<0.05	3	FALSE	FALSE	MP:0004924	3.3e-06
REACTOME_DEPOLARIZATION_OF_THE_PRESYNAPTIC_TERMINAL_TRIGGERS_THE_OPENING_OF_CALCIUM_CHANNELS	REACTOME_DEPOLARIZATION_OF_THE_PRESYNAPTIC_TERMINAL_TRIGGERS_THE_OPENING_OF_CALCIUM_CHANNELS	5.01e-05	<0.05	3	FALSE	FALSE	MP:0004924	3.3e-06
MP:0002887	decreased susceptibility to pharmacologically induced seizures	0.000121	<0.05	3	FALSE	FALSE	MP:0004924	3.3e-06
REACTOME_NEURONAL_SYSTEM	REACTOME_NEURONAL_SYSTEM	0.00017	<0.05	3	FALSE	FALSE	MP:0004924	3.3e-06
MP:0002910	abnormal excitatory postsynaptic currents	0.000194	<0.05	3	FALSE	FALSE	MP:0004924	3.3e-06
GO:0019717	synaptosome	0.000241	<0.05	3	FALSE	FALSE	MP:0004924	3.3e-06
REACTOME_TRANSMISSION_ACROSS_CHEMICAL_SYNAPSES	REACTOME_TRANSMISSION_ACROSS_CHEMICAL_SYNAPSES	0.000302	<0.05	3	TRUE	FALSE	MP:0004924	3.3e-06
MP:0003635	abnormal synaptic transmission	0.000317	<0.05	3	FALSE	FALSE	MP:0004924	3.3e-06
ENSG00000107282	APBA1 PPI subnetwork	0.000336	<0.05	3	FALSE	FALSE	MP:0004924	3.3e-06
MP:0002945	abnormal inhibitory postsynaptic currents	0.00043	<0.05	3	FALSE	FALSE	MP:0004924	3.3e-06
MP:0002206	abnormal CNS synaptic transmission	0.000455	<0.05	3	FALSE	FALSE	MP:0004924	3.3e-06
GO:0032281	alpha-amino-3-hydroxy-5-methyl-4-isoxazolepropionic acid selective glutamate receptor complex	0.000527	<0.05	3	FALSE	FALSE	MP:0004924	3.3e-06
ENSG00000151067	CACNA1C PPI subnetwork	0.000542	<0.05	3	FALSE	FALSE	MP:0004924	3.3e-06
REACTOME_NEUROTRANSMITTER_RECEPTOR_BINDING_AND_DOWNSTREAM_TRANSMISSION_IN_THE__POSTSYNAPTIC_CELL	REACTOME_NEUROTRANSMITTER_RECEPTOR_BINDING_AND_DOWNSTREAM_TRANSMISSION_IN_THE__POSTSYNAPTIC_CELL	0.000565	<0.05	3	FALSE	FALSE	MP:0004924	3.3e-06
GO:0030425	dendrite	5.49e-06	<0.05	4	TRUE	TRUE	GO:0030425	5.49e-06
GO:0043197	dendritic spine	9.43e-06	<0.05	4	FALSE	FALSE	GO:0030425	5.49e-06
GO:0044309	neuron spine	9.43e-06	<0.05	4	FALSE	FALSE	GO:0030425	5.49e-06
ENSG00000155974	GRIP1 PPI subnetwork	2.66e-05	<0.05	4	FALSE	FALSE	GO:0030425	5.49e-06
MP:0001469	abnormal contextual conditioning behavior	5.33e-05	<0.05	4	FALSE	FALSE	GO:0030425	5.49e-06
MP:0009454	impaired contextual conditioning behavior	7.63e-05	<0.05	4	FALSE	FALSE	GO:0030425	5.49e-06
MP:0004811	abnormal neuron physiology	8.5e-05	<0.05	4	FALSE	FALSE	GO:0030425	5.49e-06
GO:0043198	dendritic shaft	0.00011	<0.05	4	FALSE	FALSE	GO:0030425	5.49e-06
MP:0001405	impaired coordination	0.00012	<0.05	4	FALSE	FALSE	GO:0030425	5.49e-06
MP:0001463	abnormal spatial learning	0.000174	<0.05	4	FALSE	FALSE	GO:0030425	5.49e-06
GO:0044327	dendritic spine head	0.000222	<0.05	4	FALSE	FALSE	GO:0030425	5.49e-06
GO:0014069	postsynaptic density	0.000222	<0.05	4	FALSE	FALSE	GO:0030425	5.49e-06
MP:0004077	abnormal striatum morphology	0.000239	<0.05	4	FALSE	FALSE	GO:0030425	5.49e-06
GO:0045202	synapse	0.000262	<0.05	4	FALSE	FALSE	GO:0030425	5.49e-06
MP:0002207	abnormal long term potentiation	0.000266	<0.05	4	FALSE	FALSE	GO:0030425	5.49e-06
GO:0044456	synapse part	0.000313	<0.05	4	FALSE	FALSE	GO:0030425	5.49e-06
MP:0002801	abnormal long term object recognition memory	0.000318	<0.05	4	FALSE	FALSE	GO:0030425	5.49e-06
GO:0043025	neuronal cell body	0.000332	<0.05	4	FALSE	FALSE	GO:0030425	5.49e-06
ENSG00000161681	SHANK1 PPI subnetwork	0.000343	<0.05	4	FALSE	FALSE	GO:0030425	5.49e-06
GO:0044297	cell body	0.000438	<0.05	4	FALSE	FALSE	GO:0030425	5.49e-06
GO:0097060	synaptic membrane	0.000502	<0.05	4	FALSE	FALSE	GO:0030425	5.49e-06
MP:0000807	abnormal hippocampus morphology	1.58e-05	<0.05	5	FALSE	TRUE	MP:0000807	1.58e-05
MP:0000774	decreased brain size	0.000128	<0.05	5	FALSE	FALSE	MP:0000807	1.58e-05
MP:0006009	abnormal neuronal migration	0.000148	<0.05	5	FALSE	FALSE	MP:0000807	1.58e-05
MP:0000832	abnormal thalamus morphology	0.000562	<0.05	5	FALSE	FALSE	MP:0000807	1.58e-05
MP:0000788	abnormal cerebral cortex morphology	0.000589	<0.05	5	TRUE	FALSE	MP:0000807	1.58e-05
GO:0048813	dendrite morphogenesis	1.82e-05	<0.05	6	FALSE	TRUE	GO:0048813	1.82e-05
GO:0060997	dendritic spine morphogenesis	3.1e-05	<0.05	6	TRUE	FALSE	GO:0048813	1.82e-05
GO:0097061	dendritic spine organization	3.1e-05	<0.05	6	FALSE	FALSE	GO:0048813	1.82e-05
REACTOME_DEVELOPMENTAL_BIOLOGY	REACTOME_DEVELOPMENTAL_BIOLOGY	2.95e-05	<0.05	7	FALSE	TRUE	REACTOME_DEVELOPMENTAL_BIOLOGY	2.95e-05
GO:0007409	axonogenesis	2.97e-05	<0.05	7	FALSE	FALSE	REACTOME_DEVELOPMENTAL_BIOLOGY	2.95e-05
GO:0007411	axon guidance	0.000243	<0.05	7	FALSE	FALSE	REACTOME_DEVELOPMENTAL_BIOLOGY	2.95e-05
REACTOME_AXON_GUIDANCE	REACTOME_AXON_GUIDANCE	0.000391	<0.05	7	TRUE	FALSE	REACTOME_DEVELOPMENTAL_BIOLOGY	2.95e-05
GO:0008287	protein serine/threonine phosphatase complex	3.11e-05	<0.05	8	FALSE	TRUE	GO:0008287	3.11e-05
ENSG00000075711	DLG1 PPI subnetwork	9.24e-05	<0.05	8	FALSE	FALSE	GO:0008287	3.11e-05
ENSG00000132535	DLG4 PPI subnetwork	9.35e-05	<0.05	8	FALSE	FALSE	GO:0008287	3.11e-05
ENSG00000131558	EXOC4 PPI subnetwork	0.000175	<0.05	8	FALSE	FALSE	GO:0008287	3.11e-05
ENSG00000196712	NF1 PPI subnetwork	0.000298	<0.05	8	FALSE	FALSE	GO:0008287	3.11e-05
ENSG00000176884	GRIN1 PPI subnetwork	0.000375	<0.05	8	FALSE	FALSE	GO:0008287	3.11e-05
ENSG00000141959	PFKL PPI subnetwork	0.000382	<0.05	8	FALSE	FALSE	GO:0008287	3.11e-05
ENSG00000183454	GRIN2A PPI subnetwork	0.000387	<0.05	8	TRUE	FALSE	GO:0008287	3.11e-05
ENSG00000164061	BSN PPI subnetwork	0.000589	<0.05	8	FALSE	FALSE	GO:0008287	3.11e-05
ENSG00000100603	SNW1 PPI subnetwork	4.82e-05	<0.05	9	TRUE	TRUE	ENSG00000100603	4.82e-05
ENSG00000116001	TIA1 PPI subnetwork	0.000238	<0.05	9	FALSE	FALSE	ENSG00000100603	4.82e-05
ENSG00000148400	NOTCH1 PPI subnetwork	0.000329	<0.05	9	FALSE	FALSE	ENSG00000100603	4.82e-05
ENSG00000198010	DLGAP2 PPI subnetwork	7.24e-05	<0.05	10	FALSE	TRUE	ENSG00000198010	7.24e-05
ENSG00000116544	DLGAP3 PPI subnetwork	0.000118	<0.05	10	TRUE	FALSE	ENSG00000198010	7.24e-05
ENSG00000099882	ENSG00000099882 PPI subnetwork	0.000616	<0.05	10	FALSE	FALSE	ENSG00000198010	7.24e-05
GO:0008038	neuron recognition	7.6e-05	<0.05	11	TRUE	TRUE	GO:0008038	7.6e-05
GO:0007413	axonal fasciculation	0.000207	<0.05	11	FALSE	FALSE	GO:0008038	7.6e-05
MP:0002878	abnormal corticospinal tract morphology	0.000315	<0.05	11	FALSE	FALSE	GO:0008038	7.6e-05
ENSG00000137574	TGS1 PPI subnetwork	9.63e-05	<0.05	12	FALSE	TRUE	ENSG00000137574	9.63e-05
ENSG00000182093	WRB PPI subnetwork	0.000294	<0.05	12	TRUE	FALSE	ENSG00000137574	9.63e-05
ENSG00000069431	ABCC9 PPI subnetwork	0.000577	<0.05	12	FALSE	FALSE	ENSG00000137574	9.63e-05
GO:0030426	growth cone	0.000101	<0.05	13	FALSE	TRUE	GO:0030426	0.000101
GO:0030427	site of polarized growth	0.000118	<0.05	13	TRUE	FALSE	GO:0030426	0.000101
ENSG00000034053	APBA2 PPI subnetwork	0.000178	<0.05	13	FALSE	FALSE	GO:0030426	0.000101
GO:0021952	central nervous system projection neuron axonogenesis	0.000118	<0.05	14	FALSE	TRUE	GO:0021952	0.000118
GO:0021954	central nervous system neuron development	0.000183	<0.05	14	FALSE	FALSE	GO:0021952	0.000118
GO:0021955	central nervous system neuron axonogenesis	0.000251	<0.05	14	TRUE	FALSE	GO:0021952	0.000118
GO:0010975	regulation of neuron projection development	0.000138	<0.05	15	TRUE	TRUE	GO:0010975	0.000138
GO:0050770	regulation of axonogenesis	0.000319	<0.05	15	FALSE	FALSE	GO:0010975	0.000138
GO:0031344	regulation of cell projection organization	0.000411	<0.05	15	FALSE	FALSE	GO:0010975	0.000138
GO:0060284	regulation of cell development	0.000589	<0.05	15	FALSE	FALSE	GO:0010975	0.000138
GO:0045664	regulation of neuron differentiation	0.000656	<0.05	15	FALSE	FALSE	GO:0010975	0.000138
GO:0050769	positive regulation of neurogenesis	0.00067	<0.05	15	FALSE	FALSE	GO:0010975	0.000138
ENSG00000148943	LIN7C PPI subnetwork	0.000166	<0.05	16	FALSE	TRUE	ENSG00000148943	0.000166
ENSG00000169139	UBE2V2 PPI subnetwork	0.000172	<0.05	16	FALSE	FALSE	ENSG00000148943	0.000166
ENSG00000008056	SYN1 PPI subnetwork	0.000232	<0.05	16	FALSE	FALSE	ENSG00000148943	0.000166
ENSG00000115540	MOB4 PPI subnetwork	0.000239	<0.05	16	FALSE	FALSE	ENSG00000148943	0.000166
ENSG00000172794	RAB37 PPI subnetwork	0.000346	<0.05	16	FALSE	FALSE	ENSG00000148943	0.000166
ENSG00000105649	RAB3A PPI subnetwork	0.000575	<0.05	16	FALSE	FALSE	ENSG00000148943	0.000166
ENSG00000047056	WDR37 PPI subnetwork	0.000604	<0.05	16	TRUE	FALSE	ENSG00000148943	0.000166
REACTOME_PI3K_EVENTS_IN_ERBB4_SIGNALING	REACTOME_PI3K_EVENTS_IN_ERBB4_SIGNALING	0.000226	<0.05	17	TRUE	TRUE	REACTOME_PI3K_EVENTS_IN_ERBB4_SIGNALING	0.000226
REACTOME_PI3K_EVENTS_IN_ERBB2_SIGNALING	REACTOME_PI3K_EVENTS_IN_ERBB2_SIGNALING	0.000351	<0.05	17	FALSE	FALSE	REACTOME_PI3K_EVENTS_IN_ERBB4_SIGNALING	0.000226
GO:0048742	regulation of skeletal muscle fiber development	0.000392	<0.05	18	TRUE	TRUE	GO:0048742	0.000392
ENSG00000164104	HMGB2 PPI subnetwork	0.000495	<0.05	19	TRUE	TRUE	ENSG00000164104	0.000495
