# Supplementary material for: Genome-wide association study results for educational attainment aid in identifying genetic heterogeneity of schizophrenia
Source: Nat Commun. 2018 Aug 6;9:3078. doi: 10.1038/s41467-018-05510-z (PMC6079028; doi:10.1038/s41467-018-05510-z)
Supplement: Supplementary file 10 — Supplementary Data 8 [file 41467_2018_5510_MOESM10_ESM.xlsx]

## Sheet: Sheet1
Supplementary Data 8. DEPICT significantly prioritize 56 genes at FDR below 5%.
Locus	Chr and position	GWAS P value	Ensembl gene ID	Gene symbol	Nominal P value	Gene closest to lead SNP	False discovery rate
rs7522116	chr1:41827594-41849262	4.42e-05	ENSG00000204060	FOXO6	4.04e-08	TRUE	<=0.01
rs192818565	chr17:43471275-44896082	0.00112	ENSG00000256762	STH	9.71e-06	FALSE	<=0.01
rs149613931;rs73344830	chr10:103113820-104192418	0.000397	ENSG00000198408	MGEA5	1.93e-05	FALSE	<=0.01
rs10906186	chr10:12391481-12877545	0.0253	ENSG00000183049	CAMK1D	2.72e-05	TRUE	<=0.01
rs11210935;rs2819344;rs2819336	chr1:43990858-44497139	5.5e-05	ENSG00000066135	KDM4A	3.39e-05	FALSE	<=0.01
rs149613931;rs73344830	chr10:103113820-104192418	0.000397	ENSG00000166167	BTRC	3.7e-05	FALSE	<=0.01
rs11870713	chr17:37408897-37822808	0.0113	ENSG00000171532	NEUROD2	7.74e-05	FALSE	<=0.01
rs17504614;rs71411521	chr2:50145643-51259674	0.00646	ENSG00000179915	NRXN1	9.67e-05	TRUE	<=0.01
rs12754946	chr1:77747736-78355224	0.0419	ENSG00000077254	USP33	0.000127	FALSE	<=0.01
rs35869135	chr3:48725436-49894007	0.0429	ENSG00000164061	BSN	0.00017	FALSE	<=0.01
rs149613931;rs73344830	chr10:103113820-104192418	0.000397	ENSG00000059915	PSD	0.000175	FALSE	<=0.01
rs1747710	chr10:11047259-11378666	0.0402	ENSG00000048740	CELF2	0.000189	FALSE	<=0.01
rs4493682	chr5:45259349-45696253	0.00234	ENSG00000164588	HCN1	0.000208	FALSE	<=0.01
rs3111222	chr1:210856555-211307457	0.0157	ENSG00000143473	KCNH1	0.000222	TRUE	<=0.01
rs7593947;rs34111002;rs191692;rs115203261	chr2:60678302-60780702	1.19e-05	ENSG00000119866	BCL11A	0.000386	TRUE	<=0.01
rs7033137	chr9:72043164-72287222	0.00973	ENSG00000107282	APBA1	0.000401	FALSE	<=0.01
rs756912	chr7:71244476-71912148	5.96e-07	ENSG00000183166	CALN1	0.000425	TRUE	<=0.01
rs192818565	chr17:43471275-44896082	0.00112	ENSG00000186868	MAPT	0.00067	TRUE	<0.05
rs7336518	chr13:84451344-84456528	4.8e-05	ENSG00000178235	SLITRK1	0.000693	TRUE	<0.05
rs7610856	chr3:71003844-71633140	8.25e-07	ENSG00000242094	FOXP1-IT1	0.000868	TRUE	<0.05
rs11210935;rs2819344;rs2819336	chr1:43990858-44497139	5.5e-05	ENSG00000117411	B4GALT2	0.0011	FALSE	<0.05
rs320700	chr7:137073563-137531838	2.23e-07	ENSG00000157680	DGKI	0.00116	FALSE	<0.05
rs17638867	chr17:33897849-34070540	0.0315	ENSG00000141150	RASL10B	0.00119	TRUE	<0.05
rs644877	chr6:69342555-70099403	0.000653	ENSG00000135298	BAI3	0.00142	TRUE	<0.05
rs7610856	chr3:71003844-71633140	8.25e-07	ENSG00000114861	FOXP1	0.00178	FALSE	<0.05
rs6442639;rs115128303;rs4685405	chr3:16844159-17132094	0.00217	ENSG00000154822	PLCL2	0.00188	TRUE	<0.05
rs1393579	chr4:160025330-160281321	0.0371	ENSG00000109756	RAPGEF2	0.00188	TRUE	<0.05
rs13294439	chr9:23690102-23826335	0.0456	ENSG00000107105	ELAVL2	0.00251	TRUE	<0.05
rs2032463	chr4:2845584-3042474	0.0147	ENSG00000087274	ADD1	0.00254	FALSE	<0.05
rs58783194	chr3:85008132-86117944	0.000357	ENSG00000175161	CADM2	0.00256	FALSE	<0.05
rs301800	chr1:8377886-8877702	0.0408	ENSG00000142599	RERE	0.00266	FALSE	<0.05
rs7613360	chr3:49895421-50233949	0.0313	ENSG00000164076	CAMKV	0.0027	TRUE	<0.05
rs192818565	chr17:43471275-44896082	0.00112	ENSG00000120088	CRHR1	0.00283	FALSE	<0.05
rs9985296	chr3:36868311-36986548	0.00158	ENSG00000168016	TRANK1	0.00285	TRUE	<0.05
rs76086831;rs11771168	chr7:113726382-114333827	0.000603	ENSG00000128573	FOXP2	0.00288	TRUE	<0.05
rs76878669	chr11:66081958-66139685	0.0449	ENSG00000174791	RIN1	0.00294	FALSE	<0.05
rs7633857	chr3:160473390-161090668	0.00459	ENSG00000163590	PPM1L	0.00297	FALSE	<0.05
rs7033137	chr9:72043164-72287222	0.00973	ENSG00000243888	-	0.00303	TRUE	<0.05
rs192818565	chr17:43471275-44896082	0.00112	ENSG00000185829	ARL17A	0.00305	FALSE	<0.05
rs12754946	chr1:77747736-78355224	0.0419	ENSG00000154027	AK5	0.00314	FALSE	<0.05
rs35869135	chr3:48725436-49894007	0.0429	ENSG00000198218	QRICH1	0.00335	FALSE	<0.05
rs79728014	chr11:45950871-46142985	0.0216	ENSG00000135365	PHF21A	0.00348	TRUE	<0.05
rs192818565	chr17:43471275-44896082	0.00112	ENSG00000073969	NSF	0.00362	FALSE	<0.05
rs6870983	chr5:87485450-87986858	0.00417	ENSG00000245526	LINC00461	0.00383	FALSE	<0.05
rs12073874	chr1:61330931-61928465	0.000152	ENSG00000162599	NFIA	0.00403	TRUE	<0.05
rs1378214	chr15:47476298-48066420	0.00649	ENSG00000137872	SEMA6D	0.00404	TRUE	<0.05
rs35869135	chr3:48725436-49894007	0.0429	ENSG00000188315	C3orf62	0.00485	FALSE	<0.05
rs7429990	chr3:47603729-48130769	0.00803	ENSG00000114646	CSPG5	0.00507	FALSE	<0.05
rs1538247	chr6:153331857-153452384	0.0174	ENSG00000091844	RGS17	0.00546	TRUE	<0.05
rs2189234	chr4:106067032-106200973	0.0325	ENSG00000168769	TET2	0.00626	TRUE	<0.05
rs192818565	chr17:43471275-44896082	0.00112	ENSG00000120071	KIAA1267	0.00681	FALSE	<0.05
rs2992632;rs79197197	chr1:243419320-244014381	1.52e-07	ENSG00000117020	AKT3	0.00683	TRUE	<0.05
rs62100765	chr18:49867158-51062269	0.00501	ENSG00000187323	DCC	0.00841	TRUE	<0.05
rs75443990	chr8:2792992-4852494	0.0322	ENSG00000183117	CSMD1	0.0089	TRUE	<0.05
rs3747631	chr1:204391756-204654861	0.000652	ENSG00000198625	MDM4	0.00895	FALSE	<0.05
rs3747631	chr1:204391756-204654861	0.000652	ENSG00000170382	LRRN2	0.00925	FALSE	<0.05
