# Supplementary material for: Genome-wide association study results for educational attainment aid in identifying genetic heterogeneity of schizophrenia
Source: Nat Commun. 2018 Aug 6;9:3078. doi: 10.1038/s41467-018-05510-z (PMC6079028; doi:10.1038/s41467-018-05510-z)
Supplement: Supplementary file 11 — Supplementary Data 7 [file 41467_2018_5510_MOESM11_ESM.xlsx]

## Sheet: Sheet1
Supplementary Data 7. DEPICT identified 22 significant tissue/cell at FDR below 5%.
MeSH term	Name	MeSH first level term	MeSH second level term	Nominal P value	False discovery rate	Tissue-specific expression Z score gene 1	Tissue-specific expression Z score gene 2	Tissue-specific expression Z score gene 3	Tissue-specific expression Z score gene 4	Tissue-specific expression Z score gene 5	Tissue-specific expression Z score gene 6	Tissue-specific expression Z score gene 7	Tissue-specific expression Z score gene 8	Tissue-specific expression Z score gene 9	Tissue-specific expression Z score gene 10
A08.186.211.464.710	Parahippocampal Gyrus	Nervous System	Central Nervous System	6.31e-05	<0.05	CAMKV (3.9)	SLITRK1 (3.8)	DCC (3.3)	BSN (3.2)	AK5 (3.2)	CSPG5 (3.2)	ENSG00000243888 (3.1)	HCN1 (3.1)	GPM6A (3.1)	NRXN1 (3.1)
A08.186.211.464.710.225	Entorhinal Cortex	Nervous System	Central Nervous System	6.31e-05	<0.05	CAMKV (3.9)	SLITRK1 (3.8)	DCC (3.3)	BSN (3.2)	AK5 (3.2)	CSPG5 (3.2)	ENSG00000243888 (3.1)	HCN1 (3.1)	GPM6A (3.1)	NRXN1 (3.1)
A08.186.211.730.885.287.500.863	Temporal Lobe	Nervous System	Central Nervous System	0.000112	<0.05	SLITRK1 (3.9)	CAMKV (3.8)	CSPG5 (3.3)	BSN (3.3)	AK5 (3.2)	DCC (3.2)	ENSG00000243888 (3.1)	HCN1 (3.1)	GPM6A (3.1)	NRXN1 (3.1)
A08.186.211.730.885.287	Cerebrum	Nervous System	Central Nervous System	0.000135	<0.05	CAMKV (3.4)	SLITRK1 (3.4)	BSN (3.1)	AK5 (3.1)	ENSG00000230910 (3.0)	GPM6A (3.0)	CSPG5 (2.9)	ENSG00000244967 (2.9)	NEUROD2 (2.9)	DCC (2.9)
A08.186.211.730.885	Telencephalon	Nervous System	Central Nervous System	0.000148	<0.05	CAMKV (3.4)	SLITRK1 (3.4)	AK5 (3.1)	BSN (3.1)	ENSG00000230910 (3.0)	GPM6A (2.9)	CSPG5 (2.9)	ENSG00000244967 (2.9)	NEUROD2 (2.8)	DCC (2.8)
A08.186.211.730.885.287.500	Cerebral Cortex	Nervous System	Central Nervous System	0.000171	<0.05	CAMKV (3.5)	SLITRK1 (3.5)	BSN (3.2)	AK5 (3.1)	NEUROD2 (3.1)	ENSG00000230910 (3.1)	ENSG00000244967 (3.1)	HCN1 (3.0)	DCC (3.0)	GPM6A (3.0)
A08.186.211.464	Limbic System	Nervous System	Central Nervous System	0.000182	<0.05	CAMKV (3.8)	SLITRK1 (3.6)	BSN (3.3)	AK5 (3.3)	NEUROD2 (3.2)	DCC (3.2)	ENSG00000230910 (3.1)	CSPG5 (3.1)	NSF (3.0)	ENSG00000243888 (3.0)
A08.186.211.730	Prosencephalon	Nervous System	Central Nervous System	0.000242	<0.05	CAMKV (3.2)	SLITRK1 (3.1)	BSN (2.9)	AK5 (2.8)	ENSG00000230910 (2.8)	CSPG5 (2.8)	MAPT (2.7)	GPM6A (2.7)	BAI3 (2.6)	NRXN1 (2.6)
A09.371.729	Retina	Sense Organs	Eye	0.000289	<0.05	RD3 (11.5)	GNAT1 (11.0)	DCC (5.6)	FOXP2 (5.1)	FOXO6 (4.6)	ENSG00000229444 (4.5)	THSD7A (3.9)	LINC00461 (3.8)	IP6K2 (3.1)	MED19 (3.1)
A08.186.211.730.885.287.500.571	Occipital Lobe	Nervous System	Central Nervous System	0.000324	<0.05	ENSG00000244967 (5.6)	HCN1 (3.9)	FAT3 (3.7)	CSMD1 (3.6)	RAPGEF2 (3.6)	ENSG00000230910 (3.5)	WNT3 (3.4)	ENSG00000247828 (3.3)	ENSG00000225953 (3.2)	NRXN1 (3.2)
A08.186.211.464.405	Hippocampus	Nervous System	Central Nervous System	0.000361	<0.05	CAMKV (3.9)	NEUROD2 (3.7)	DCC (3.6)	BSN (3.6)	AK5 (3.5)	SLITRK1 (3.4)	NSF (3.2)	CALN1 (3.2)	BAI3 (3.1)	ENSG00000230910 (3.1)
A08.186.211.730.885.287.500.571.735	Visual Cortex	Nervous System	Central Nervous System	0.000364	<0.05	ENSG00000244967 (6.1)	HCN1 (3.9)	CSMD1 (3.8)	RAPGEF2 (3.8)	FAT3 (3.8)	WNT3 (3.8)	ENSG00000230910 (3.7)	ENSG00000247828 (3.6)	ENSG00000225953 (3.3)	C17orf69 (3.3)
A08.186.211	Brain	Nervous System	Central Nervous System	0.000389	<0.05	LINC00461 (2.6)	CSPG5 (2.5)	GPM6A (2.3)	SLITRK1 (2.2)	BAI3 (2.1)	ENSG00000230910 (2.0)	CADM2 (2.0)	BSN (2.0)	NRXN1 (2.0)	FAT3 (1.9)
A08.186	Central Nervous System	Nervous System	Central Nervous System	0.0004	<0.05	LINC00461 (2.5)	CSPG5 (2.5)	GPM6A (2.3)	SLITRK1 (2.1)	BAI3 (2.1)	ENSG00000230910 (2.0)	CADM2 (2.0)	BSN (1.9)	NRXN1 (1.9)	FAT3 (1.9)
A08.186.211.730.885.287.500.670	Parietal Lobe	Nervous System	Central Nervous System	0.00209	<0.05	CSPG5 (3.2)	GPM6A (3.1)	LINC00461 (3.0)	AHCYL1 (3.0)	SLITRK1 (2.9)	NCKIPSD (2.8)	PSD (2.8)	HCN1 (2.8)	PPP1R1B (2.8)	CADM2 (2.7)
A08.186.211.730.885.287.249	Basal Ganglia	Nervous System	Central Nervous System	0.00247	<0.05	ENSG00000224849 (6.8)	CADM2-AS1 (5.4)	POU6F2 (3.8)	ENSG00000250156 (3.7)	APBA1 (3.6)	CADM2 (3.6)	ENSG00000197071 (3.4)	MAP4 (3.2)	SLC6A9 (3.0)	AK5 (2.9)
A08.186.211.132.810.428.200	Cerebellum	Nervous System	Central Nervous System	0.00418	<0.05	ETV1 (6.4)	CRHR1 (4.8)	NEUROD2 (4.2)	CALN1 (4.2)	CLIP1 (4.1)	GRK4 (3.9)	C17orf69 (3.6)	ENSG00000247828 (3.6)	USP33 (3.5)	ELAVL2 (3.5)
A08.186.211.865.428	Metencephalon	Nervous System	Central Nervous System	0.00455	<0.05	ETV1 (5.8)	CRHR1 (4.3)	CALN1 (4.0)	NEUROD2 (3.9)	ELAVL2 (3.6)	GRK4 (3.6)	CLIP1 (3.5)	USP33 (3.4)	NRXN1 (3.3)	LINC00461 (3.3)
A08.186.211.865	Rhombencephalon	Nervous System	Central Nervous System	0.00455	<0.05	ETV1 (5.8)	CRHR1 (4.3)	CALN1 (4.0)	NEUROD2 (3.9)	ELAVL2 (3.6)	GRK4 (3.6)	CLIP1 (3.5)	USP33 (3.4)	NRXN1 (3.3)	LINC00461 (3.3)
A08.186.211.730.885.287.249.487	Corpus Striatum	Nervous System	Central Nervous System	0.00565	<0.05	ENSG00000224849 (9.9)	CADM2-AS1 (8.2)	ENSG00000250156 (5.8)	ENSG00000197071 (5.5)	POU6F2 (5.1)	SDCCAG8 (4.4)	SLC6A9 (4.4)	APBA1 (4.3)	CADM2 (4.2)	CNOT4 (3.7)
A08.186.211.132	Brain Stem	Nervous System	Central Nervous System	0.00741	<0.05	ETV1 (4.2)	ELAVL2 (3.5)	CALN1 (3.4)	CRHR1 (3.3)	NEUROD2 (3.0)	LINC00461 (2.9)	NRXN1 (2.8)	YPEL4 (2.8)	USP33 (2.7)	GRK4 (2.7)
A11.872.653	Neural Stem Cells	Cells	Stem Cells	0.01	<0.05	RGS17 (4.1)	SALL1 (3.2)	LINC00461 (3.1)	ENSG00000197071 (2.9)	DCC (2.8)	CUEDC2 (2.6)	ERI3 (2.5)	ENSG00000239275 (2.3)	ENSG00000157837 (2.3)	C11orf31 (2.3)
