# Supplementary material for: Genome-wide association study results for educational attainment aid in identifying genetic heterogeneity of schizophrenia
Source: Nat Commun. 2018 Aug 6;9:3078. doi: 10.1038/s41467-018-05510-z (PMC6079028; doi:10.1038/s41467-018-05510-z)
Supplement: Supplementary file 12 — Supplementary Data 9 [file 41467_2018_5510_MOESM12_ESM.xlsx]

## Sheet: Sheet1
Supplementary Data 9. HapMap 3 proxy-SNPs for the 132 SNPs that are jointly associated with EA (P < 10-5) and SZ (P < 0.05).
SNP	Chr	Position	Proxy SNP	Chr	Position	LD (r2)	Distance
rs10197088	2	193724143	rs10165191	2	193724767	0.843753	-624
rs10244180	7	14021686	rs7790949	7	14022444	1	-758
rs10734924	12	123018894	rs10734924	12	123018894	1	0
rs10773002	12	123746961	rs1609520	12	123735937	0.993386	11024
rs10791106	11	130846432	rs10894302	11	130861994	0.989422	-15562
rs10821136	9	96238731	rs4743922	9	96234692	1	4039
rs10896636	11	57448032	rs1647405	11	57477889	0.940844	-29857
rs10899282	11	76504698	rs10899283	11	76505202	1	-504
rs10906186	10	12663986	rs7906788	10	12664574	1	-588
rs1106761	8	142619234	rs11782215	8	142647688	0.874955	-28454
rs11191527	10	104795134	rs11191527	10	104795134	1	0
rs11202704	10	90054899	rs10509543	10	90072352	0.975743	-17453
rs11210935	1	44369444	rs803675	1	44353237	0.978439	16207
rs11252163	10	3932397	rs11252169	10	3935589	0.811911	-3192
rs113779084	7	11871787	rs12234369	7	11893275	0.893326	-21488
rs11694989	2	233554499	rs2010496	2	233553512	0.979066	987
rs11771168	7	113904061	rs11771168	7	113904061	1	0
rs11870713	17	37578156	rs585961	17	37444036	0.838901	134120
rs12073874	1	61026145	rs1461356	1	61037015	0.846323	-10870
rs12367037	12	121303820	rs2062507	12	121259051	0.961633	44769
rs12531458	7	39090698	rs12531458	7	39090698	1	0
rs12940014	17	17603317	rs12940014	17	17603317	1	0
rs13030866	2	174037397	rs13004345	2	174037347	1	50
rs13157551	5	56664596	rs13176430	5	56665632	0.989487	-1036
rs13294439	9	23358875	rs11794152	9	23345347	0.962692	13528
rs13402908	2	100333377	rs2309723	2	100346964	0.825882	-13587
rs1378214	15	47579004	rs7165678	15	47568706	0.983022	10298
rs1393579	4	160608843	rs1118040	4	160604277	0.802925	4566
rs143283559	18	77567761	rs4799088	18	77573548	0.853176	-5787
rs149613931	10	103550281	rs17697908	10	103562936	1	-12655
rs1538247	6	153395344	rs1538247	6	153395344	1	0
rs17229371	8	14131988	rs17229260	8	14131725	1	263
rs17247500	16	82645783	rs17247500	16	82645783	1	0
rs1747710	10	11155028	rs1750734	10	11161978	0.968596	-6950
rs17504614	2	51080481	rs17504614	2	51080481	1	0
rs17638867	17	34052513	rs17638867	17	34052513	1	0
rs17662170	4	176808538	rs17662170	4	176808538	1	0
rs185576720	1	211634253	rs12739630	1	211591687	0.943827	42566
rs191692	2	60461578	rs191692	2	60461578	1	0
rs192818565	17	43991515	rs17689471	17	43892973	0.926957	98542
rs2032463	4	2941988	rs2488809	4	2948456	0.931384	-6468
rs2189234	4	106075498	rs2189234	4	106075498	1	0
rs2250344	9	96376398	rs2254389	9	96366415	1	9983
rs2253536	11	109637777	rs2253536	11	109637777	1	0
rs2340392	3	80358300	rs1876089	3	80355773	0.972102	2527
rs2343637	2	199544556	rs10203265	2	199537086	0.814094	7470
rs2819336	1	44015809	rs2842187	1	44014949	0.971713	860
rs28360516	6	128302874	rs6905941	6	128307725	0.970078	-4851
rs28600726	4	159651875	rs11100197	4	159685743	0.873949	-33868
rs2992632	1	243503764	rs2490393	1	243522906	0.870108	-19142
rs301800	1	8490603	rs301800	1	8490603	1	0
rs3111222	1	211340355	rs3111222	1	211340355	1	0
rs320700	7	137049477	rs320703	7	137050827	0.926901	-1350
rs34111002	2	60831037	rs2556370	2	60817480	0.809886	13557
rs34344888	14	23387585	rs1043209	14	23373986	1	13599
rs34453685	7	115674630	rs17302005	7	115669432	1	5198
rs34984805	17	9987091	rs11078827	17	9985841	0.922809	1250
rs35810066	1	44827837	rs11210983	1	44799599	0.940396	28238
rs35869135	3	49359102	rs9873994	3	49359943	0.99198	-841
rs36159980	6	119159627	rs2295709	6	119231968	0.865845	-72341
rs3747631	1	204587569	rs11588857	1	204587047	1	522
rs3957165	6	33784864	rs3957165	6	33784864	1	0
rs4378243	1	98395881	rs4378243	1	98395881	1	0
rs4388516	9	124631301	rs7033700	9	124643095	0.973256	-11794
rs4493682	5	45188024	rs12516998	5	45170011	1	18013
rs4500960	2	162818621	rs4500960	2	162818621	1	0
rs4685405	3	16981683	rs4685405	3	16981683	1	0
rs4700341	5	59032937	rs10514857	5	59048722	0.994733	-15785
rs4924924	17	18677774	rs4630608	17	18678548	0.989459	-774
rs4950101	1	98501011	rs4950101	1	98501011	1	0
rs56115165	7	70219925	rs6942467	7	70209816	0.94961	10109
rs58783194	3	86173192	rs13093396	3	86167873	0.814595	5319
rs59110590	3	64434481	rs2371526	3	64424973	0.822143	9508
rs62100765	18	50735418	rs17487130	18	50715417	1	20001
rs62442924	7	1989976	rs11773627	7	2002733	0.955863	-12757
rs6426344	1	29151444	rs4654322	1	29151245	0.953494	199
rs6442639	3	16819132	rs9866541	3	16838450	0.909233	-19318
rs644799	11	95564259	rs644799	11	95564259	1	0
rs644877	6	69477425	rs562010	6	69464771	0.912388	12654
rs6449503	5	60095272	rs6449503	5	60095272	1	0
rs6467603	7	135349273	rs3110823	7	135357476	0.958956	-8203
rs648163	1	199315998	rs648163	1	199315998	1	0
rs6589517	11	115788173	rs6589517	11	115788173	1	0
rs6870983	5	87697533	rs193707	5	87532258	0.955698	165275
rs7033137	9	72055158	rs2781530	9	72056397	0.838265	-1239
rs7110001	11	91938642	rs11602557	11	91929606	0.835849	9036
rs7146434	14	64726503	rs4365213	14	64720264	1	6239
rs718439	11	17834207	rs718439	11	17834207	1	0
rs7309	2	162092640	rs7309	2	162092640	1	0
rs73344830	10	103816828	rs10748815	10	103690669	0.861126	126159
rs7336518	13	85236591	rs9575628	13	85232310	0.979264	4281
rs7429990	3	47901803	rs319680	3	47898307	1	3496
rs7501078	16	51187993	rs7501078	16	51187993	1	0
rs7522116	1	41835685	rs4660192	1	41842350	0.84683	-6665
rs756912	7	71741797	rs756912	7	71741797	1	0
rs76076331	2	10977585	rs13387062	2	10987115	0.823042	-9530
rs7610856	3	71579022	rs11720523	3	71545170	0.989152	33852
rs7613360	3	49916710	rs952594	3	49908023	0.884894	8687
rs7633857	3	160844942	rs6441354	3	160826404	1	18538
rs76878669	11	66092567	rs10219183	11	66090032	0.902776	2535
rs79210963	7	24717969	rs10486428	7	24627942	0.98589	90027
rs80071768	9	121150320	rs12345715	9	121080656	0.822814	69664
rs9320913	6	98584733	rs12202969	6	98576223	0.994737	8510
rs996234	5	59455212	rs996234	5	59455212	1	0
rs9985296	3	36889621	rs9985296	3	36889621	1	0
Notes: Red color indicates the 2 novel variants reported in this study.
