# Supplementary material for: Genome-wide association study results for educational attainment aid in identifying genetic heterogeneity of schizophrenia
Source: Nat Commun. 2018 Aug 6;9:3078. doi: 10.1038/s41467-018-05510-z (PMC6079028; doi:10.1038/s41467-018-05510-z)
Supplement: Supplementary file 13 — Supplementary Data 10 [file 41467_2018_5510_MOESM13_ESM.xlsx]

## Sheet: Sheet1
Supplementary Data 10. LD-aware enrichment tests across different traits for SNPs jointly associated with EA (P < 10-5) and SZ (P < 0.05).
	Trait (full name)	Consortium	Total number of SNPs	Number of SNPs below 0.05 after Bonferroni correction	Sample size	Intercept	h2	Trait P value (LD-aware enrichment test)	Bonferroni correction	Reference	PubMed	URLs
1	Height	GIANT	93	1	253288	1.3295	0.3119	0.0531241	0.987176	Wood et al. Defining the role of common variation in the genomic and biological architecture of adult human height. Nat Genet. 2014 Nov;46(11):1173-86.	https://www.ncbi.nlm.nih.gov/pubmed/25282103?dopt=Citation	http://portals.broadinstitute.org/collaboration/giant/index.php/GIANT_consortium_data_files#GIANT_Consortium_2010_GWAS_Metadata_is_Available_Here_for_Download
2	Schizophrenia	PGC	105	9	150064	1.0516	0.2365	9.56942e-66	8.43e-13	Ripke et al. Biological insights from 108 schizophrenia-associated genetic loci. Nature. 2014 Jul 24;511(7510):421-7.	https://www.ncbi.nlm.nih.gov/pubmed/25056061	https://www.med.unc.edu/pgc/results-and-downloads
3	Bipolar disorder	PGC	93	2	16731	1.0153	0.447	6.40496e-16	2.50434e-15	Bipolar Disorder Working Group. Large-scale genome-wide association analysis of bipolar disorder identifies a new susceptibility locus near ODZ4. Nat Genet. 2011 Sep 18;43(10):977-83.	https://www.ncbi.nlm.nih.gov/pubmed/21926972	https://www.med.unc.edu/pgc/results-and-downloads
4	Inflammatory bowel disease	IIBDGC	105	2	34652	1.068	0.3038	0.0375083	0.825183	Liu et al. Association analyses identify 38 susceptibility loci for inflammatory bowel disease and highlight shared genetic risk across populations. Nat Genet. 2015 Sep; 47(9): 979–986.	https://www.ncbi.nlm.nih.gov/pmc/articles/PMC4881818/	https://www.ibdgenetics.org/downloads.html
5	Attention deficit hyperactivity disorder	PGC	93	0	5422	0.9873	0.2411	0.234949	1	Cross-Disorder Group. Identification of risk loci with shared effects on five major psychiatric disorders: a genome-wide analysis. Lancet. 2013 Apr 20;381(9875):1371-9.	https://www.ncbi.nlm.nih.gov/pubmed/23453885	https://www.med.unc.edu/pgc/results-and-downloads
6	Alzheimer	IGAP	100	0	54162	1.0416	0.0688	0.0753101	1	Lambert et al. Meta-analysis of 74,046 individuals identifies 11 new susceptibility loci for Alzheimer's disease. Nat Genet. 2013 Dec;45(12):1452-8.	https://www.ncbi.nlm.nih.gov/pubmed/?term=24162737	http://web.pasteur-lille.fr/en/recherche/u744/igap/igap_download.php
7	Austism	PGC	93	0	10263	0.9669	0.4609	0.00690421	0.151893	Cross-Disorder Group. Identification of risk loci with shared effects on five major psychiatric disorders: a genome-wide analysis. Lancet. 2013 Apr 20;381(9875):1371-9.	https://www.ncbi.nlm.nih.gov/pubmed/23453885	https://www.med.unc.edu/pgc/results-and-downloads
8	Coronary artery disease	CARDIOGRAM	94	1	86995	1.0265	0.0722	0.51114	1	Schunkert et al. Large-scale association analyses identifies 13 new susceptibility loci for coronary artery disease. Nat Genet. 2011 Mar 6; 43(4): 333–338.	https://www.ncbi.nlm.nih.gov/pmc/articles/PMC3119261/	http://www.cardiogramplusc4d.org/data-downloads/
9	Age at menopause	ReproGen	94	0	69360	0.9916	0.1335	0.175456	1	Day et al. Large-scale genomic analyses link reproductive aging to hypothalamic signaling, breast cancer susceptibility and BRCA1-mediated DNA repair. Nat Genet. 2015 Nov;47(11):1294-303.	https://www.ncbi.nlm.nih.gov/pubmed/26414677	http://www.reprogen.org/data_download.html
10	Cigarettes per day	TAG	94	0	74053	1.0065	0.0297	0.112459	1	The Tobacco and Genetics Consortium. Genome-wide meta-analyses identify multiple loci associated with smoking behavior. Nat Genet. 2010 May;42(5):441-7.	https://www.ncbi.nlm.nih.gov/pubmed/20418890	https://www.med.unc.edu/pgc/results-and-downloads
11	Major depressive disorder	PGC	93	0	18759	1.0126	0.1567	0.315953	1	Major Depressive Disorder Working Group. A mega-analysis of genome-wide association studies for major depressive disorder. Mol Psychiatry. 2013 Apr;18(4):497-511.	https://www.ncbi.nlm.nih.gov/pubmed/22472876	https://www.med.unc.edu/pgc/results-and-downloads
12	Neuroticism	SSGAC	104	3	170911	0.9937	0.0877	2.9504e-08	6.49089e-07	Okbay et al. Genetic variants associated with subjective well-being, depressive symptoms, and neuroticism identified through genome-wide analyses. Nat Genet. 2016 Jun;48(6):624-33.	https://www.ncbi.nlm.nih.gov/pubmed/27089181	http://www.thessgac.org/data
13	Fasting insulin	MAGIC	101	0	51750	1.0156	0.0699	0.295607	1	Manning et al. A genome-wide approach accounting for body mass index identifies genetic variants influencing fasting glycemic traits and insulin resistance. Nat Genet. 2012 May 13;44(6):659-69.	https://www.ncbi.nlm.nih.gov/pubmed/22581228	https://www.magicinvestigators.org/downloads/
14	Body mass index	GIANT	96	0	322154	0.6729	0.1297	0.304891	1	Locke et al. Genetic studies of body mass index yield new insights for obesity biology. Nature. 2015 Feb 12;518(7538):197-206.	https://www.ncbi.nlm.nih.gov/pubmed/25673413	http://portals.broadinstitute.org/collaboration/giant/index.php/GIANT_consortium_data_files#GIANT_Consortium_2010_GWAS_Metadata_is_Available_Here_for_Download
15	Subjective well-being	SSGAC	93	0	298420	1.001	0.025	0.524637	1	Okbay et al. Genetic variants associated with subjective well-being, depressive symptoms, and neuroticism identified through genome-wide analyses. Nat Genet. 2016 Jun;48(6):624-33.	https://www.ncbi.nlm.nih.gov/pubmed/27089181	http://www.thessgac.org/data
16	Depressive symptoms	SSGAC	104	0	180866	1.0001	0.0421	0.318919	1	Okbay et al. Genetic variants associated with subjective well-being, depressive symptoms, and neuroticism identified through genome-wide analyses. Nat Genet. 2016 Jun;48(6):624-33.	https://www.ncbi.nlm.nih.gov/pubmed/27089181	http://www.thessgac.org/data
17	Age at menarche	ReproGen	94	1	182416	0.9813	0.1149	1.06356e-05	0.000233983	Perry et al. Parent-of-origin-specific allelic associations among 106 genomic loci for age at menarche. Nature. 2014 Oct 2;514(7520):92-7.	https://www.ncbi.nlm.nih.gov/pubmed/25231870	http://www.reprogen.org/data_download.html
18	Intracraneal volume	ENIGMA	105	1	11373	1.0022	0.176	0.0131104	0.288429	Hibar et al. Common genetic variants influence human subcortical brain structures.Nature. 2015 Apr 9;520(7546):224-9.	https://www.ncbi.nlm.nih.gov/pubmed/25607358	http://enigma.ini.usc.edu/download-enigma-gwas-results/
19	Childhood intelligence	CHIC	79	0	17989	1.0011	0.1911	2.75132e-05	0.000605291	Benyamin et al. Childhood intelligence is heritable, highly polygenic and associated with FNBP1L. Mol Psychiatry. 2014 Feb;19(2):253-8.	https://www.ncbi.nlm.nih.gov/pubmed/23358156	http://www.thessgac.org/data
20	Fasting proinsulin	MAGIC	94	0	10701	0.9894	0.1481	0.136548	1	Strawbridge et al. Genome-wide association identifies nine common variants associated with fasting proinsulin levels and provides new insights into the pathophysiology of type 2 diabetes. Diabetes. 2011 Oct 1;60(10):2624-34.	https://www.ncbi.nlm.nih.gov/pubmed/21873549	https://www.magicinvestigators.org/downloads/
21	Birth weight	EGG	104	1	143677	1.0418	0.1021	0.11455	1	Horikoshi et al. Genome-wide associations for birth weight and correlations with adult disease. Nature. 2016 Oct 13;538(7624):248-52.	https://www.ncbi.nlm.nih.gov/pubmed/27680694	http://egg-consortium.org/birth-weight-2016.html
22	Birth length	EGG	94	0	28459	0.9923	0.1698	0.366396	1	van der Valk et al. A novel common variant in DCST2 is associated with length in early life and height in adulthood. Human molecular genetics. 2015 Feb 15;24(4):1155-68.	https://www.ncbi.nlm.nih.gov/pubmed/25281659	http://egg-consortium.org/birth-length.html
Notes: Total number of SNPs represents the number of SNPs available in summary statistics of the respective trait. Intercept and h2 refer to the values obtained from a LD-score regression on the GWAS summary statistics of the trait. Red color indicates traits with significant LD-aware enrichment after Bonferroni correction for all 22 traits that were analyzed.
