# Supplementary material for: Genome-wide association study results for educational attainment aid in identifying genetic heterogeneity of schizophrenia
Source: Nat Commun. 2018 Aug 6;9:3078. doi: 10.1038/s41467-018-05510-z (PMC6079028; doi:10.1038/s41467-018-05510-z)
Supplement: Supplementary file 14 — Supplementary Data 11 [file 41467_2018_5510_MOESM14_ESM.xlsx]

## Sheet: Sheet1
Supplementary Data 11. Sociodemographic and clinical characteristics of the GRAS sample.
			GRAS Schizophrenia/Schizoaffective patients (n = 1,067)						GRAS Males (n = 716)						GRAS Females (n = 351)
	n	Mean	SD	Min	Max		n	Mean	SD	Min	Max		n	Mean	SD	Min	Max		P value*
Age	1067	39.404	12.591	17	79		716	37.459	11.986	17	78		351	43.373	12.876	18	79		0.042
Medication	1056	681.868	694.952	0	7375		708	696.559	648.446	0	6324.29		348	651.98	781.221	0	7375		0.3274
Years of education	1063	10.338	4.206	1	22		715	10.025	4.14	1	22		348	10.983	4.273	1	22		0.0005
Age at prodrome	927	23.044	8.767	2	66		629	21.787	7.824	6	55		298	25.698	9.989	2	66		<0.0001
Age at disease onset	1056	26.466	8.917	5	69		707	25.125	7.81	5	58		349	29.18	10.308	8	69		<0.0001
Premorbid IQ	917	25.99	6.124	4	37		611	25.916	6.163	4	37		306	26.137	6.053	5	37		0.6071
GAF	1032	45.835	17.143	2	90		698	45.6618	16.157	5	90		334	46.198	19.061	2	90		0.6388
CGI-S	1037	4.572	1.073	1	7		700	4.5685	1.018	1	7		337	4.579	1.18	1	7		0.8875
PANSS positive	1031	13.734	6.234	7	38		699	13.627	6.1	7	38		332	13.961	6.512	7	37		0.4215
PANSS negative	1025	18.173	7.869	7	46		694	18.259	7.651	7	46		331	17.991	8.317	7	43		0.6098
Notes: GAF: Global Assessment of Functioning Scale; CGI-S: The Clinical Global Impression of Severity scale. n numbers variable because of missing data
*P values from t-test comparing variable means between males and females.
