# Supplementary material for: Genome-wide association study results for educational attainment aid in identifying genetic heterogeneity of schizophrenia
Source: Nat Commun. 2018 Aug 6;9:3078. doi: 10.1038/s41467-018-05510-z (PMC6079028; doi:10.1038/s41467-018-05510-z)
Supplement: Supplementary file 15 — Supplementary Data 12 [file 41467_2018_5510_MOESM15_ESM.xlsx]

## Sheet: Sheet1
Supplementary Data 12.a. Correlation between the different polygenic scores created in the GRAS sample including cases and controls.
	SZ_all	SZ_132	EA_all	EA_132	Concordant	Discordant	BIP_all	Neuro_all
SZ_all
r	1
P value
n	2223
SZ_132
r	0.1884	1
P value	<0.0001
n	2223	2223
EA_all
r	-0.0706	0.0406	1
P value	0.0009	0.0558
n	2223	2223	2223
EA_132
r	0.0224	0.1712	0.1483	1
P value	0.2903	<0.0001	<0.0001
n	2223	2223	2223	2223
Concordant
r	0.8436	0.1994	0.2595	0.0883	1
P value	<0.0001	<0.0001	<0.0001	0.0007
n	2223	2223	2223	2223	2223
Discordant
r	0.8491	0.1202	-0.3738	-0.0492	0.4327	1
P value	<0.0001	<0.0001	<0.0001	0.1757	<0.0001
n	2223	2223	2223	2223	2223	2223
BIP_all
r	0.0824	0.0642	0.081	0.0354	0.0906	0.0492	1
P value	<0.0001	0.0025	0.0001	0.0952	<0.0001	0.0203
n	2223	2223	2223	2223	2223	2223	2223
Neuro_all
r	0.0712	0.0157	-0.0548	-0.0424	0.0488	0.0716	-0.0016	1
P value	0.0008	0.4584	0.0098	0.0455	0.02115	0.0007	0.9387
n	2223	2223	2223	2223	2223	2223	2223	2223
Supplementary Data 12.b. Correlation between the different polygenic scores created in the GRAS sample including SZ cases only.
	SZ_all	SZ_132	EA_all	EA_132	Concordant	Discordant	BIP_all	Neuro_all
SZ_all
r	1
P value
n	1054
SZ_132
r	0.1165	1
P value	0.0002
n	1054	1054
EA_all
r	-0.0772	0.0735	1
P value	0.0121	0.0169
n	1054	1054	1054
EA_132
r	0.0162	0.1782	0.1483	1
P value	0.5999	<0.0001	<0.0001
n	1054	1054	1054	1054
Concordant
r	0.8303	0.1487	0.2782	0.0633	1
P value	<0.0001	0.0001	<0.0001	0.04
n	1054	1054	1054	1054	1054
Discordant
r	0.8413	0.0475	-0.397	-0.0347	0.3971	1
P value	<0.0001	0.1232	<0.0001	0.2599	<0.0001
n	1054	1054	1054	1054	1054	1054
BIP_all
r	-0.0072	0.0409	0.0865	0.0835	0.0213	-0.0326	1
P value	0.8149	0.1841	0.005	0.0067	0.4898	0.2909
n	1054	1054	1054	1054	1054	1054	1054
Neuro_all
r	0.06	-0.0024	-0.0404	-0.0378	0.0396	0.0603	-0.0125	1
P value	0.0516	0.9385	0.1896	0.2202	0.1986	0.0502	0.6842
n	1054	1054	1054	1054	1054	1054	1054	1054
Supplementary Data 12.c. Correlation between the different polygenic scores created in the GRAS sample including healthy controls only.
	SZ_all	SZ_132	EA_all	EA_132	Concordant	Discordant	BIP_all	Neuro_all
SZ_all
r	1
P value
n	1169
SZ_132
r	0.1925	1
P value	<0.0001
n	1169	1169
EA_all
r	-0.0864	0.005	1
P value	0.0031	0.8643
n	1169	1169	1169
EA_132
r	0.0328	0.1695	0.1486	1
P value	0.2623	<0.0001	<0.0001
n	1169	1169	1169	1169
Concordant
r	0.8278	0.1888	0.2501	0.1198	1
P value	<0.0001	<0.0001	<0.0001	<0.0001
n	1169	1169	1169	1169	1169
Discordant
r	0.8388	0.1329	-0.3846	-0.0623	0.3889	1
P value	<0.0001	<0.0001	<0.0001	0.0331	<0.0001
n	1169	1169	1169	1169	1169	1169
BIP_all
r	0.081	0.0478	0.0704	-0.0056	0.0767	0.0585	1
P value	0.0056	0.1026	0.0161	0.8472	0.0087	0.0455
n	1169	1169	1169	1169	1169	1169	1169
Neuro_all
r	0.06	0.0206	-0.0701	-0.0461	0.035	0.0646	-0.0053	1
P value	0.0402	0.4824	0.0165	0.1152	0.2319	0.0272	0.8566
n	1169	1169	1169	1169	1169	1169	1169	1169
