# Supplementary material for: Genome-wide association study results for educational attainment aid in identifying genetic heterogeneity of schizophrenia
Source: Nat Commun. 2018 Aug 6;9:3078. doi: 10.1038/s41467-018-05510-z (PMC6079028; doi:10.1038/s41467-018-05510-z)
Supplement: Supplementary file 16 — Supplementary Data 13 [file 41467_2018_5510_MOESM16_ESM.xlsx]

## Sheet: Sheet1
Supplementary Data 13.a. Polygenic risk score prediction of schizophrenia in the GRAS sample based on the 132 EA lead-SNPs from the proxy-phenotype analyses
		Model 1	Model 2	Model 3	Model 4	Model 5	Model 6	Model 7	Model 8	Model 9
SZ_132	standardized beta	0.115**		0.078**						0.074**
	P value	5.42e-08		0.00017						0.000337
SZ_all	standardized beta		0.311**	0.298**						0.270**
	P value		6.11e-38	1.48e-34						2.59e-28
EA_132	standardized beta				-0.004		-0.009			-0.031
	P value				0.861		0.662			0.136
EA_all	standardized beta					0.037	0.038			0.035
	P value					0.082	0.074			0.084
BIP_all	standardized beta							0.181**		0.127**
	P value							1.36e-17		1.35e-09
Neuro_all	standardized beta								0.029	0.022
	P value								0.165	0.268
	n	2223	2223	2223	2223	2223	2223	2223	2223	2223
	Δ R2	0.0125	0.0701	0.0754	-0.0004	0.0009	0.0006	0.0312	0.0004	0.0914
Notes: The reported effects are the standardized beta values of linear probability model (LPM) for schizophrenia status. Models 1 – 9 differed only in the inclusion of the variables displayed in this table.
All models also included the first 10 genetic principal components as control variables. *denotes significance at P value < 0.05. ** denotes significance at P value < 0.01.
The Δ R² is the difference between the adjusted R² of the model compared to the baseline model that only included control variables but no polygenic scores.
Supplementary Data 13.b. Polygenic risk score prediction of schizophrenia in the GRAS sample based on the 132 EA lead-SNPs from the proxy-phenotype analyses -- robustness check
		Model 1	Model 2	Model 3	Model 4	Model 5	Model 6	Model 7	Model 8	Model 9
SZ_132	standardized beta	0.115**		0.084**						0.080**
	P value	5.42e-08		4.7e-05						0.000113
SZ_all (without 132)	standardized beta		0.309**	0.297**						0.269**
	P value		2.4e-37	1.73e-34						3e-28
EA_132	standardized beta				-0.004		-0.0073			-0.0288
	P value				0.861		0.73			0.1588
EA_all (without 132)	standardized beta					0.0372	0.0379			0.035
	P value					0.08	0.076			0.086
BIP_all	standardized beta							0.181**		0.127**
	P value							1.35e-17		1.32e-09
Neuro_all	standardized beta								0.029	0.023
	P value								0.165	0.265
	n	2223	2223	2223	2223	2223	2223	2223	2223	2223
	Δ R2	0.0125	0.069	0.0753	-0.0004	0.0009	0.0005	0.0312	0.0004	0.0913
Notes: The reported effects are the standardized beta values of linear probability model (LPM) for schizophrenia status. Models 1 – 9 differed only in the inclusion of the variables displayed in this table.
All models also included the first 10 genetic principal components as control variables. *denotes significance at P value < 0.05. ** denotes significance at P value < 0.01.
The Δ R² is the difference between the adjusted R² of the model compared to the baseline model that only included control variables but no polygenic scores.
The 132 EA lead-SNPs from the proxy-phenotype analyses are excluded from the construction of the EA_all and SZ_all scores.
