# Supplementary material for: Genome-wide association study results for educational attainment aid in identifying genetic heterogeneity of schizophrenia
Source: Nat Commun. 2018 Aug 6;9:3078. doi: 10.1038/s41467-018-05510-z (PMC6079028; doi:10.1038/s41467-018-05510-z)
Supplement: Supplementary file 17 — Supplementary Data 14 [file 41467_2018_5510_MOESM17_ESM.xlsx]

## Sheet: Sheet1
Supplementary Data 14. Polygenic risk score prediction of schizophrenia in the GRAS sample based on concordant and discordant scores.
		SZ status
Baseline Model
SZ_all	standardized beta	0.312**
	P value	4.0024e-38
EA_all	standardized beta	0.041*
	P value	0.047
	Adj. R²	0.0963
	Δ Adj. R²#	0.0012
Split Model
Concordant	standardized beta	0.212**
	P value	1.72e-14
Discordant	standardized beta	0.156**
	P value	1.709e-08
EA_all	standardized beta	0.02186
	P value	0.3899
	Adj. R²	0.0965
	Δ Adj. R²#	0.0014
	n	2223
	ΔR² (Split model – Baseline model)	0.0002
	P value from F-test°	0.213
Notes: Linear regression using the first 10 genetic principal components as control variables.
# Change in Adj. R² of the models compared to a model that only contains the SZ_all score and the control variables.
° P value from F-test refers to improvement in split model compared to baseline model. *denotes significance at P < 0.05. **denotes significance at P < 0.01.
