# Supplementary material for: Genome-wide association study results for educational attainment aid in identifying genetic heterogeneity of schizophrenia
Source: Nat Commun. 2018 Aug 6;9:3078. doi: 10.1038/s41467-018-05510-z (PMC6079028; doi:10.1038/s41467-018-05510-z)
Supplement: Supplementary file 18 — Supplementary Data 15 [file 41467_2018_5510_MOESM18_ESM.xlsx]

## Sheet: Sheet1
Supplementary Data 15. Correlation between phenotypes among Schizophrenia cases in the GRAS sample.
	Years of education	Age at prodrome	Age at disease onset	Premorbid IQ	GAF	CGI-S	PANSS positive	PANSS negative
Years of education
r	1
P value
n	1063
Age at prodrome
r	0.1189	1
P value	0.0003
n	926	927
Age at disease onset
r	0.1322	0.9178	1
P value	<0.0001	<0.0001
n	1052	919	1056
Premorbid IQ
r	0.435	0.0397	0.1162	1
P value	<0.0001	0.2622	0.0004
n	917	800	910	917
GAF
r	0.2184	0.0363	-0.0012	0.1997	1
P value	<0.0001	0.2756	0.9707	<0.0001
n	1031	906	1021	899	1032
CGI-S
r	-0.1499	-0.0466	-0.0098	-0.1784	-0.8237	1
P value	<0.0001	0.1604	0.753	<0.0001	<0.0001
n	1036	909	1026	903	1031	1037
PANSS positive
r	-0.103	-0.0018	0.0338	-0.1101	-0.6288	0.6379	1
P value	0.0009	0.9571	0.2809	0.0009	<0.0001	<0.0001
n	1030	905	1020	898	1022	1026	1031
PANSS negative
r	-0.2123	0.0137	0.0404	-0.277	-0.5789	0.5984	0.4776	1
P value	<0.0001	0.6827	0.199	<0.0001	<0.0001	<0.0001	<0.0001
n	1024	899	1014	898	1016	1020	1018	1025
Notes: GAF: Global Assessment of Functioning Scale; CGI-S: The Clinical Global Impression of Severity scale; PANSS: Positive and negative syndroms scale
