# Supplementary material for: Genome-wide association study results for educational attainment aid in identifying genetic heterogeneity of schizophrenia
Source: Nat Commun. 2018 Aug 6;9:3078. doi: 10.1038/s41467-018-05510-z (PMC6079028; doi:10.1038/s41467-018-05510-z)
Supplement: Supplementary file 19 — Supplementary Data 16 [file 41467_2018_5510_MOESM19_ESM.xlsx]

## Sheet: Sheet1
Supplementary Data 16.a. Polygenic risk score prediction of schizophrenia outcomes in the GRAS sample based on the 132 EA lead-SNPs from the proxy-phenotype analyses.
		Years of education1	Age at prodrome	Age at disease onset	Premorbid IQ1	GAF2	CGI-S2	PANSS positive2	PANSS negative2
SZ_132	standardized beta	-0.0243	-0.01118	-0.01796	0.0195	0.0077868	-0.0204234	0.0099	0.0409922
	P value	0.433	0.743	0.574	0.561	0.804	0.511	0.752	0.202
SZ_all	standardized beta	-0.0103	-0.0365217	-0.04842	-0.0739	-0.022523	0.03821	0.02766	0.0458333
	P value	0.775	0.355	0.192	0.0497	0.539	0.294	0.449	0.226
EA_132	standardized beta	0.081*	-0.0225163	-0.0253455	0.005862	0.0028323	-0.020889	-0.0272729	-0.0567229
	P value	0.009	0.51	0.428	0.862	0.928	0.502	0.385	0.078
EA_all	standardized beta	0.167**	0.0116076	0.006311	0.144**	0.065*	-0.0533779	0.00418	-0.0451523
	P value	8.03e-08	0.733	0.843	1.75e-05	0.039	0.086	0.894	0.161
BP_all	standardized beta	0.070*	-0.0306986	-0.029396	0.05658	-0.0019796	0.0302473	0.02126	-0.0308714
	P value	0.028	0.377	0.638	0.09658	0.951	0.343	0.509	0.351
Neuro_all	standardized beta	-0.0377	0.053851	0.04719	0.00921	-0.068*	0.0303703	0.0409749	-0.0072632
	P value	0.213	0.107	0.131	0.7805	0.028	0.32	0.183	0.818
	n	1039	915	1043	903	1010	1014	1009	1002
	Δ Adj. R²	0.0395	-0.0008	0.0007	0.0228	0.0039	0.0016	-0.002	0.0031
Notes: Linear regression using the first 10 genetic principal components as control variables. 1 Age at onset was included as covariate. 2 Medication was included as covariate.
*denotes significance at P < 0.05. **denotes significance at P < 0.01.
The Δ R² is the difference between the adjusted R² of the model compared to the baseline model that only included control variables but no polygenic scores.
Supplementary Data 16.b. Polygenic risk score prediction of schizophrenia outcomes in the GRAS sample based on the 132 EA lead-SNPs from the proxy-phenotype analyses -- robustness check.
		Years of education1	Age at prodrome	Age at disease onset	Premorbid IQ1	GAF2	CGI-S2	PANSS positive2	PANSS negative²
SCZ_132	standardized beta	-0.0245171	-0.0119986	-0.0189779	0.0180227	0.007369	-0.01971	0.0103755	0.0418789
	P value	0.427	0.725	0.552	0.591	0.814	0.526	0.74	0.192
SCZ_all (without 132)	standardized beta	-0.0104011	-0.0349161	-0.0472076	-0.075*	-0.022699	0.0381836	0.0284006	0.0464534
	P value	0.772	0.375	0.202	0.048	0.535	0.293	0.435	0.218
EA_132	standardized beta	0.089*	-0.0219327	-0.0250551	0.0129682	0.00607	-0.02359	-0.0271075	-0.0589136
	P value	0.00397	0.519	0.431	0.699	0.846	0.446	0.385	0.066
EA_all (without 132)	standardized beta	0.166**	0.01169	0.0062598	0.143**	0.063*	-0.051759	0.0048937	-0.0446827
	P value	8.08e-08	0.73	0.843	1.819e-05	0.042	0.094	0.875	0.163
BIP_all	standardized beta	0.070*	-0.0308848	-0.0295514	0.0567796	-0.001895	0.03017	0.021135	-0.0309809
	P value	0.028	0.374	0.366	0.095	0.953	0.345	0.511	0.35
Neuro_all	standardized beta	-0.0378	0.053769	0.0471082	0.0090153	-0.0677*	0.0304813	0.041019	-0.0072002
	P value	0.212	0.107	0.132	0.785	0.028	0.318	0.183	0.82
	n	1039	915	1043	903	1010	1014	1009	1002
	Δ Adj. R²	0.0395	-0.0008	0.0006	0.0228	0.0038	0.0015	-0.0019	0.0031
Notes: Linear regression using the first 10 genetic principal components as control variables. 1 Age at onset was included as covariate. 2 Medication was included as covariate.
*denotes significance at P < 0.05. **denotes significance at P < 0.01. The 132 EA lead-SNPs from the proxy-phenotype analyses are excluded from the construction of the EA_all and SZ_all scores.
The Δ R² is the difference between the adjusted R² of the model compared to the baseline model that only included control variables but no polygenic scores.
