# Supplementary material for: Genome-wide association study results for educational attainment aid in identifying genetic heterogeneity of schizophrenia
Source: Nat Commun. 2018 Aug 6;9:3078. doi: 10.1038/s41467-018-05510-z (PMC6079028; doi:10.1038/s41467-018-05510-z)
Supplement: Supplementary file 20 — Supplementary Data 17 [file 41467_2018_5510_MOESM20_ESM.xlsx]

## Sheet: Sheet1
Supplementary Data 17. Polygenic risk score prediction of schizophrenia outcomes in the GRAS sample (Table 2 in the manuscript excluding EA_all score).
		Years of education1	Age at prodrome	Age at disease onset	Premorbid IQ1	GAF2	CGI-S2	PANSS positive2	PANSS negative2
Baseline Model
SZ_all	standardized beta	-0.002902	-0.0408121	-0.0554392	-0.0685158	-0.0255822	0.0428261	0.03258	0.0439845
	P value	0.936	0.296	0.129	0.068	0.479	0.231	0.364	0.238
	Adj. R²	0.03	0.0033	0.0056	0.0208	0.062	0.0793	0.0721	0.0228
Split Model
Concordant	standardized beta	0.092*	-0.0184	-0.0326689	0.0383919	-0.0281916	0.008902	0.0570023	0.0596907
	P value	0.01	0.631	0.364	0.305	0.432	0.802	0.109	0.104
Discordant	standardized beta	-0.093**	-0.030518	-0.0336266	-0.119**	-0.00284	0.0415799	-0.0167279	-0.0058443
	P value	0.009	0.427	0.349	0.001	0.936	0.236	0.634	0.872
	Adj. R²	0.0392	0.0023	0.0047	0.0273	0.0613	0.0787	0.0728	0.0231
	n	1039	915	1043	903	1010	1014	1009	1002
	ΔR² (Split Model – Baseline Model)	0.0092	-0.001	-0.0009	0.0065	-0.0007	-0.0006	0.0007	0.0003
Notes: Linear regression using the first 10 genetic principal components as control variables. 1 Age at onset was included as covariate. 2 Medication was included as covariate.
*denotes significance at P < 0.05. **denotes significance at P < 0.01.
The ΔR² is the difference between the adjusted R² of the split model compared to the baseline model.
