# Supplementary material for: Genome-wide association study results for educational attainment aid in identifying genetic heterogeneity of schizophrenia
Source: Nat Commun. 2018 Aug 6;9:3078. doi: 10.1038/s41467-018-05510-z (PMC6079028; doi:10.1038/s41467-018-05510-z)
Supplement: Supplementary file 21 — Supplementary Data 18 [file 41467_2018_5510_MOESM21_ESM.xlsx]

## Sheet: Sheet1
Supplementary Data 18.a. Polygenic risk score prediction of schizophrenia outcomes in the GRAS sample excluding schizoaffective patients (including EA_all score).
		Years of education1	Age at prodrome	Age at disease onset	Premorbid IQ1	GAF2	CGI-S2	PANSS positive2	PANSS negative2
Baseline Model
SZ_all	standardized beta	0.0141	-0.0282	-0.0467	-0.0609	-0.0075	0.0158	0.02698	0.02765
	P value	0.723	0.52	0.255	0.139	0.855	0.695	0.505	0.509
EA_all	standardized beta	0.171**	0.0022	0.0013	0.144**	0.0632	-0.05196	-0.00012	-0.03364
	P value	6.53e-07	0.954	0.971	9.31e-05	0.068	0.131	0.997	0.344
	Adj. R²	0.0622	-0.0027	0.0023	0.0397	0.0557	0.0658	0.0584	0.0138
	Δ Adj. R²#	0.0261	-0.0021	-0.0009	0.0214	0.0017	0.0006	-0.0019	-0.0008
Split Model
Concordant	standardized beta	-0.0111449	-0.0002397	-0.0230766	-0.0793642	-0.092*	0.0376283	0.0704332	0.141**
	P value	0.805	0.996	0.619	0.096	0.047	0.414	0.127	0.003
	95% CI overlap°	+	+	+	+	+	+	+	+
Discordant	standardized beta	0.0280195	-0.0337649	-0.0326709	0.0055888	0.0821	-0.0184508	-0.0376178	-0.107*
	P value	0.537	0.504	0.485	0.907	0.076	0.688	0.413	0.024
	95% CI overlap°	+	+	+	+	+	+	+	+
EA_all	standardized beta	0.183**	-0.0089052	-0.0016751	0.172**	0.120**	-0.0703316	-0.0356816	-0.115**
	P value	1.74e-05	0.851	0.969	0.000164	0.005	0.101	0.408	0.009
	95% CI overlap°	+	+	+	+	+	+	+	+
	Adj. R²	0.0614	-0.0039	0.0012	0.0398	0.0639	0.0652	0.0595	0.0242
	Δ Adj. R²#	0.0253	-0.0033	-0.002	0.0215	0.0099	0	-0.0008	0.0096
	n	845	742	848	739	822	825	821	814
	ΔR² (Split Model – Baseline Model)	-0.0008	-0.0012	-0.0011	0.0001	0.0082	-0.0006	0.0011	0.0104
	P value from F-test°	0.6124	0.6987	0.9103	0.2913	0.028*	0.4729	0.168	0.002**
Notes: Linear regression using the first 10 genetic principal components as control variables. 1 Age at onset was included as covariate. 2 Medication was included as covariate.
° "+" denots overlap of the 95% confidence intervals of the estimated coefficients with the results from Table 2.
# Change in Adj. R² of the models compared to a model that only contains the SZ_all score and the control variables. The Δ Adj. R² in the last line refers to the difference between the adjusted R² of the split model compared to the baseline model.
° P value from F-test refers to improvement in split model compared to baseline model. *denotes significance at P < 0.05. **denotes significance at P < 0.01.
Supplementary Data 18.b. Polygenic risk score prediction of schizophrenia outcomes in the GRAS sample excluding schizoaffective patients (excluding EA_all score).
		Years of education1	Age at prodrome	Age at disease onset	Premorbid IQ1	GAF2	CGI-S2	PANSS positive2	PANSS negative2
Baseline Model
SZ_all	standardized beta	0.0076393	-0.0282718	-0.0467124	-0.0681076	-0.0097285	0.017739	0.0269871	0.0289782
	P value	0.85	0.518	0.254	0.102	0.811	0.661	0.504	0.489
	Adj. R²	0.035	-0.0014	0.0035	0.0205	0.0529	0.0643	0.0596	0.0139
Split Model
Concordant	standardized beta	0.085*	-0.0049428	-0.0239572	0.0090935	-0.0272166	-1.28e-05	0.0513361	0.0793606
	P value	0.031	0.908	0.551	0.828	0.499	1	0.199	0.054
Discordant	standardized beta	-0.0739	-0.0287616	-0.0317388	-0.0890167	0.0148051	0.0207027	-0.0178038	-0.0423602
	P value	0.059	0.503	0.426	0.03	0.709	0.598	0.65	0.295
	Adj. R²	0.0414	-0.0026	0.0024	0.0221	0.0523	0.0633	0.0599	0.0171
	n	845	742	848	739	822	825	821	814
	ΔR² (Split Model – Baseline Model)	0.0064	-0.0012	-0.0011	0.0016	-0.0006	-0.001	0.0003	0.0032
Notes: Linear regression using the first 10 genetic principal components as control variables. 1 Age at onset was included as covariate. 2 Medication was included as covariate.
The ΔR² refers to the difference between the adjusted R² of the split model compared to the baseline model.
*denotes significance at P < 0.05. **denotes significance at P < 0.01.
