# Supplementary material for: Genome-wide association study results for educational attainment aid in identifying genetic heterogeneity of schizophrenia
Source: Nat Commun. 2018 Aug 6;9:3078. doi: 10.1038/s41467-018-05510-z (PMC6079028; doi:10.1038/s41467-018-05510-z)
Supplement: Supplementary file 22 — Supplementary Data 19 [file 41467_2018_5510_MOESM22_ESM.xlsx]

## Sheet: Sheet1
Supplementary Data 19. Polygenic risk score prediction of schizophrenia outcomes in the GRAS sample by splitting SZ SNPs randomly into 2 halves and repeating 100 times.
		Years of education1	Age at prodrome	Age at disease onset	Premorbid IQ1	GAF2	CGI-S2	PANSS positive2	PANSS negative2
SplitHalf_1
Number of times P value <0.05		2	7	9	11	2	7	4	4
Number of times P value <0.01		0	3	3	3	0	0	0	0
SplitHalf_2
Number of times P value <0.05		1	6	12	12	4	6	5	5
Number of times P value <0.01		0	1	2	6	0	0	0	0
EA_all
Number of times P value <0.05		100	0	0	100	100	1	0	0
Number of times P value <0.01		100	0	0	100	0	0	0	0
Observed ∆ R² from concordant / discordant prediction in Table 2		≥ -0.0008	≥ -0.0011	≥ -0.001	≥ -0.0011	≥ 0.0039	≥ -0.0005	≥ 0.0017	≥ 0.0063
Number of times ∆ R² from random split is greater or equal than observed ∆ R² in Table 2		100	97	100	100	4	52	13	1
Notes: Linear regression using the first 10 genetic principal components as control variables. 1 Age at onset was included as covariate. 2 Medication was included as covariate.
