# Supplementary material for: Genome-wide association study results for educational attainment aid in identifying genetic heterogeneity of schizophrenia
Source: Nat Commun. 2018 Aug 6;9:3078. doi: 10.1038/s41467-018-05510-z (PMC6079028; doi:10.1038/s41467-018-05510-z)
Supplement: Supplementary file 23 — Supplementary Data 20 [file 41467_2018_5510_MOESM23_ESM.xlsx]

## Sheet: Sheet1
Supplementary Data 20.a. Polygenic risk score prediction of schizophrenia outcomes in the GRAS sample (robustness check - years of education as covariate).
		GAF1	CGI-S1	PANSS positive1	PANSS negative1
Baseline Model
SZ_all	standardized beta	-0.0237	0.0407439	0.0331214	0.0465848
	P value	0.503	0.251	0.355	0.202
EA_all	standardized beta	0.034709	-0.0352334	0.01459	-0.0132539
	P value	0.262	0.255	0.641	0.676
Years of education	standardized beta	0.196	-0.127	-0.082	-0.21
	Adj. R²	0.1004	0.0959	0.0762	0.0647
	Δ Adj. R²#	-0.0002	0.0007	-0.0009	-0.0002
Split Model
Concordant	standardized beta	-0.089*	0.0457227	0.076067	0.123**
	P value	0.029	0.265	0.067	0.003329
Discordant	standardized beta	0.0598053	0.0031957	-0.035629	-0.06592
	P value	0.143	0.938	0.389	0.114
EA_all	standardized beta	0.085*	-0.0498559	-0.023514	-0.077704
	P value	0.029	0.201	0.552	0.051
Years of education	standardized beta	0.194	-0.126	-0.08	-0.208
	Adj. R²	0.1036	0.0953	0.0776	0.0704
	Δ Adj. R²#	0.003	0.0001	0.0005	0.0055
	n	1009	1013	1008	1101
	ΔR² (Split Model – Baseline Model)	0.0032	-0.0006	0.0014	0.0057
	P value from F-test°	0.033*	0.5369	0.114	0.008**
Notes: Linear regression using the first 10 genetic principal components as control variables. 1 Medication and years of education were included as covariate.
# Change in Adj. R² of the models compared to a model that only contains the SZ_all score and the control variables. The Δ Adj. R² in the last line refers to the difference between the adjusted R² of the split model compared to the baseline model.
° P value from F-test refers to improvement in split model compared to baseline model. *denotes significance at P < 0.05. **denotes significance at P < 0.01.
Supplementary Data 20.b. Polygenic risk score prediction of schizophrenia outcomes in the GRAS sample (robustness check - premorbid IQ as covariate).
		GAF1	CGI-S1	PANSS positive1	PANSS negative1
Baseline Model
SZ_all	standardized beta	-0.0138047	0.043834	0.02915	0.041
	P value	0.704	0.226	0.424	0.262
EA_all	standardized beta	0.0387398	-0.0324	0.010472	0.00504
	P value	0.235	0.319	0.75	0.877
Premorbid IQ	standardized beta	0.188	-0.16	-0.093	-0.279
	Adj. R²	0.1055	0.1077	0.0901	0.1013
	Δ Adj. R²#	-0.0004	0.0006	-0.0013	-0.0008
Split Model
Concordant	standardized beta	-0.08009	0.0559599	0.086*	0.137**
	P value	0.059	0.186	0.045	0.001
Discordant	standardized beta	0.0622948	-0.0026	-0.04935	-0.086*
	P value	0.142	0.95	0.247	0.042
EA_all	standardized beta	0.088*	-0.0528	-0.0363	-0.072
	P value	0.033	0.196	0.38	0.078
Premorbid IQ	standardized beta	0.189	-0.161	-0.093	-0.28
	Adj. R²	0.1084	0.1073	0.0926	0.1102
	Δ Adj. R²#	0.0025	0.0002	0.0012	0.0081
	n	887	891	887	886
	ΔR² (Split Model – Baseline Model)	0.0029	-0.0004	0.0025	0.0089
	P value from F-test°	0.0495*	0.4105	0.064	0.002**
Notes: Linear regression using the first 10 genetic principal components as control variables. 1 Medication and premorbid IQ were included as covariate.
# Change in Adj. R² of the models compared to a model that only contains the SZ_all score and the control variables. The Δ Adj. R² in the last line refers to the difference between the adjusted R² of the split model compared to the baseline model.
° P value from F-test refers to improvement in split model compared to baseline model. *denotes significance at P < 0.05. **denotes significance at P < 0.01.
