# Supplementary material for: Genome-wide association study results for educational attainment aid in identifying genetic heterogeneity of schizophrenia
Source: Nat Commun. 2018 Aug 6;9:3078. doi: 10.1038/s41467-018-05510-z (PMC6079028; doi:10.1038/s41467-018-05510-z)
Supplement: Supplementary file 24 — Supplementary Data 21 [file 41467_2018_5510_MOESM24_ESM.xlsx]

## Sheet: Sheet1
Supplementary Data 21.a. Polygenic risk score prediction of schizophrenia outcomes in the GRAS sample (PRS based on SNPs with MAF>1%).
		Years of education1	Age at prodrome	Age at disease onset	Premorbid IQ1	GAF2	CGI-S2	PANSS positive2	PANSS negative2
Baseline Model
SZ_all_1%	standardized beta	0.0158	-0.0452	-0.05802	-0.0447	-0.0175	0.0282	0.0204	0.01535
	P value	0.655	0.245	0.112	0.227	0.626	0.429	0.568	0.679
EA_all_1%	standardized beta	0.196**	0.0037	-0.00218	0.148**	0.0773	-0.0586	-0.00157	-0.068*
	P value	1.86e-10	0.912	0.945	8.41e-06	0.013	0.056	0.959	0.033
	Adj. R²	0.0669	0.0025	0.0049	0.0395	0.0667	0.0811	0.0707	0.0251
	Δ Adj. R²#	0.0367	-0.0011	-0.0009	0.0206	0.0049	0.0025	-0.0009	0.0035
Split Model
Concordant_1%	standardized beta	0.01749	-0.02391	0.03202	-0.00457	-0.111**	0.0425	0.07688	0.102*
	P value	0.675	0.6	0.456	0.917	0.009	0.312	0.069	0.019
Discordant_1%	standardized beta	0.0015	-0.0301	-0.03703	-0.04906	0.087*	-0.0084	-0.051	-0.082
	P value	0.97	0.511	0.387	0.265	0.038	0.84	0.223	0.058
EA_all_1%	standardized beta	0.191**	0.002	-0.00346	0.133**	0.145**	-0.07619	-0.0453	-0.131**
	P value	1.21e-06	0.963	0.932	0.001659	0.000269	0.053	0.252	0.001
	Adj. R²	0.0661	0.0014	0.0039	0.0388	0.0726	0.0806	0.0726	0.0301
	Δ Adj. R²#	0.0359	-0.0022	-0.0019	0.0199	0.0108	0.002	0.001	0.0085
	n	1039	915	1043	903	1010	1014	1009	1002
	ΔR² (Split Model – Baseline Model)	-0.0008	-0.0011	-0.001	-0.0007	0.0059	-0.0005	0.0019	0.005
	P value from F-test°	0.8198	0.9484	0.9519	0.5661	0.007**	0.4761	0.0775	0.013*
Notes: Linear regression using the first 10 genetic principal components as control variables. 1 Age at onset was included as covariate. 2 Medication was included as covariate.
# Change in Adj. R² of the models compared to a model that only contains the SZ_all score and the control variables. The Δ Adj. R² in the last line refers to the difference between the adjusted R² of the split model compared to the baseline model.
° P value from F-test refers to improvement in split model compared to baseline model. *denotes significance at P < 0.05. **denotes significance at P < 0.01.
Supplementary Data 21.b. Polygenic risk score prediction of schizophrenia outcomes in the GRAS sample (PRS based on SNPs MAF>10%).
		Years of education1	Age at prodrome	Age at disease onset	Premorbid IQ1	GAF2	CGI-S2	PANSS positive2	PANSS negative2
Baseline Model
SZ_all_10%	standardized beta	0.0183	-0.04749	-0.0675	-0.032	-0.02438	0.03826	0.02129	0.0323
	P value	0.597	0.209	0.058	0.376	0.491	0.275	0.545	0.374
EA_all_10%	standardized beta	0.197**	-0.0653	-0.0541	0.144**	0.0587	-0.04718	0.00935	-0.05029
	P value	2.15e-10	0.053	0.086	1.779e-05	0.06	0.126	0.763	0.115
	Adj. R²	0.0667	0.0068	0.0086	0.0372	0.0644	0.0804	0.0708	0.0237
	Δ Adj. R²#	0.0365	0.003	0.0018	0.019	0.0024	0.0012	-0.0008	0.0015
Split Model
Concordant_10%	standardized beta	0.0097	0.0164	-0.0108	0.00887	-0.066*	0.0444	0.089*	0.086*
	P value	0.805	0.705	0.789	0.831	0.103	0.267	0.027	0.037
Discordant_10%	standardized beta	0.01246	-0.0745	-0.0713	-0.0489	0.03719	0.00149	-0.0639	-0.04847
	P value	0.758	0.094	0.086	0.25	0.365	0.971	0.117	0.25
EA_all_10%	standardized beta	0.198**	-0.096*	-0.0746	0.123**	0.094*	-0.0621	-0.0432	-0.097*
	P value	3.92e-07	0.024	0.061	0.003	0.016	0.11	0.267	0.016
	Adj. R²	0.0658	0.0073	0.0084	0.0369	0.0656	0.0798	0.0745	0.0263
	Δ Adj. R²#	0.0356	0.0035	0.0016	0.0187	0.0036	0.0006	0.0029	0.0041
	n	1039	915	1043	903	1010	1014	1009	1002
	ΔR² (Split Model – Baseline Model)	-0.0009	0.0005	-0.0002	-0.0003	0.0012	-0.0006	0.0037	0.0026
	P value from F-test°	0.972	0.2327	0.3968	0.4219	0.1355	0.5266	0.027*	0.057
Notes: Linear regression using the first 10 genetic principal components as control variables. 1 Age at onset was included as covariate. 2 Medication was included as covariate.
# Change in Adj. R² of the models compared to a model that only contains the SZ_all score and the control variables. The Δ Adj. R² in the last line refers to the difference between the adjusted R² of the split model compared to the baseline model.
° P value from F-test refers to improvement in split model compared to baseline model. *denotes significance at P < 0.05. **denotes significance at P < 0.01.
