# Supplementary material for: Genome-wide association study results for educational attainment aid in identifying genetic heterogeneity of schizophrenia
Source: Nat Commun. 2018 Aug 6;9:3078. doi: 10.1038/s41467-018-05510-z (PMC6079028; doi:10.1038/s41467-018-05510-z)
Supplement: Supplementary file 25 — Supplementary Data 22 [file 41467_2018_5510_MOESM25_ESM.xlsx]

## Sheet: Sheet1
Supplementary Data 21. Polygenic risk score prediction of schizophrenia outcomes in the GRAS sample (alternative approach maintaining more SNPs in both Concordant and Discordant scores).
		Years of education1	Age at prodrome	Age at disease onset	Premorbid IQ1	GAF2	CGI-S2	PANSS positive2	PANSS negative2
Baseline Model
SZ_all	standardized beta	0.001	-0.0407	-0.0554	-0.06306	-0.0237	0.041234	0.03259	0.0425
	P value	0.976	0.297	0.129	0.09	0.51	0.249	0.364	0.253
EA_all	standardized beta	0.182**	0.0049	-0.001533	0.149**	0.068*	-0.05685	0.0007	-0.05129
	P value	4.35e-09	0.884	0.961	7.196e-06	0.029	0.065	0.981	0.107
	Adj. R²	0.0612	0.0023	0.0047	0.0417	0.0655	0.0816	0.0711	0.0243
	Δ Adj. R²#	0.0302	-0.0009	0.0003	0.0235	0.003	0.0027	-0.0011	0.0019
Split Model
Concordant_more_SNPs	standardized beta	-0.0474	-0.01154	-0.04151	-0.0653	-0.166**	0.107*	0.134*	0.193**
	P value	0.36	0.837	0.435	0.233	0.00158	0.04	0.01	0.000298
Discordant_more_SNPs	standardized beta	0.04727	-0.03602	-0.02529	0.01198	0.134*	-0.0673	-0.1026	-0.165*
	P value	0.368	0.529	0.64	0.828	0.011	0.198	0.051	0.002
EA_all	standardized beta	0.212**	-0.0026	0.00423	0.175**	0.163**	-0.113**	-0.0752	-0.167**
	P value	1.276e-06	0.955	0.924	0.0001847	0.0001941	0.009	0.085	0.0002019
	Adj. R²	0.0612	0.0013	0.004	0.0399	0.0737	0.0834	0.0756	0.0355
	Δ Adj. R²#	0.0302	-0.0019	-0.0004	0.0217	0.0112	0.0045	0.0034	0.0131
	n	1039	915	1043	903	1010	1014	1009	1002
	ΔR² (Split Model – Baseline Model)	0	-0.001	-0.0007	-0.0018	0.0082	0.0018	0.0045	0.0112
	P value from F-test°	0.3255	0.7309	0.5505	0.4125	0.0018**	0.0855	0.016*	0.0004**
Notes: Linear regression using the first 10 genetic principal components as control variables. 1 Age at onset was included as covariate. 2 Medication was included as covariate.
# Change in Adj. R² of the models compared to a model that only contains the SZ_all score and the control variables. The Δ Adj. R² in the last line refers to the difference between the adjusted R² of the split model compared to the baseline model.
° P value from F-test refers to improvement in split model compared to baseline model. *denotes significance at P < 0.05. **denotes significance at P < 0.01.
