# Supplementary material for: Genome-wide association study results for educational attainment aid in identifying genetic heterogeneity of schizophrenia
Source: Nat Commun. 2018 Aug 6;9:3078. doi: 10.1038/s41467-018-05510-z (PMC6079028; doi:10.1038/s41467-018-05510-z)
Supplement: Supplementary file 26 — Supplementary Data 23 [file 41467_2018_5510_MOESM26_ESM.xlsx]

## Sheet: Sheet1
Supplementary Data 23. Association results GWIS schizophrenia - bipolar disorder for approximately independent SNPs that reached P value < 10-5 in the educational attainment GWAS.
SNP					Educational attainment GWAS results					GWIS SZ-BP		Significant after Bonferroni correction
rs ID	Chr	Position	Effect allele	EAF	Beta	EA2zscore	ΔR2	P value	n	Beta	P value
rs1043209	14	22443826	a	0.608	0.0160213	6.669	0.000122353	2.575e-11	363502	-0.0751126	0.000384314	no
rs882855	2	99674306	t	0.3726	-0.0143165	-5.902	9.58278e-05	3.592e-09	363502	0.0749311	0.000471579	no
rs6449503	5	60131029	a	0.5074	0.0176805	7.519	0.000156266	5.537e-14	361789	-0.0699296	0.000756871	no
rs4277389	17	41251434	a	0.7803	0.0187452	6.369	0.000120476	1.904e-10	336699	0.0837284	0.00092637	no
rs10219183	11	65846608	a	0.2264	-0.0133361	-4.746	6.22988e-05	2.078e-06	361556	0.0823672	0.000947526	no
rs1462834	10	67522488	t	0.1964	-0.0140257	-4.751	6.20959e-05	2.022e-06	363502	0.0844559	0.00118583	no
rs7165678	15	45355998	a	0.6265	0.0161909	6.678	0.000122683	2.423e-11	363502	-0.065411	0.0025155	no
rs756912	7	71379733	t	0.5222	-0.0146559	-6.242	0.000107187	4.329e-10	363502	-0.0628786	0.00256596	no
rs4378243	1	98168469	t	0.8282	0.018957	6.097	0.000102265	1.078e-09	363502	0.0830498	0.00331607	no
rs10215082	7	92495921	a	0.4686	-0.0138039	-5.757	9.48978e-05	8.564e-09	349250	0.063126	0.00357147	no
rs7238071	18	75680800	a	0.7256	0.0122729	4.653	5.99801e-05	3.271e-06	360960	-0.0669798	0.00358658	no
rs6019512	20	46959414	t	0.6056	-0.0119773	-4.991	6.8528e-05	6.015e-07	363502	-0.0615689	0.00416894	no
rs803675	1	44125824	a	0.7914	0.0148714	5.152	7.30205e-05	2.578e-07	363502	-0.0719494	0.00420283	no
rs10773002	12	122312914	a	0.2546	0.0220195	8.179	0.000184032	2.853e-16	363502	0.0659399	0.00545062	no
rs11794152	9	23335347	a	0.5858	-0.0245925	-10.089	0.000293492	6.202e-24	346817	0.0603509	0.00563336	no
rs2987874	1	173036814	a	0.5445	-0.0108094	-4.59	5.79587e-05	4.423e-06	363502	0.0532799	0.0105544	no
rs4589766	2	125657187	a	0.9509	0.0269735	4.84	6.79391e-05	1.301e-06	344803	-0.124766	0.0126076	no
rs4798896	18	74013910	a	0.6338	0.0125604	5.13	7.32335e-05	2.899e-07	359356	-0.0540574	0.0134303	no
rs17487256	18	48972312	t	0.4135	-0.0142798	-5.996	9.89046e-05	2.019e-09	363502	0.0504452	0.018495	no
rs1994925	3	108928923	t	0.8285	0.0137896	4.432	5.40372e-05	9.352e-06	363502	-0.0657699	0.0193358	no
rs1788781	18	19419078	a	0.4875	0.0107375	4.562	5.76114e-05	5.056e-06	361245	-0.0494135	0.020377	no
rs281302	15	45473954	a	0.5646	-0.0132827	-5.602	8.67423e-05	2.123e-08	361789	0.0490981	0.0203868	no
rs17638867	17	31076626	t	0.1802	0.0140151	4.593	5.80345e-05	4.37e-06	363502	0.0635329	0.0205184	no
rs4924924	17	18618499	c	0.4989	0.0132137	5.62	8.73006e-05	1.908e-08	361789	-0.0466684	0.0262293	no
rs2011603	4	17634582	a	0.7293	-0.0128881	-4.858	6.55846e-05	1.188e-06	359843	0.0520381	0.0270275	no
rs2727102	15	63851237	t	0.1702	0.0169109	5.306	8.07782e-05	1.123e-07	348530	0.0607878	0.0286165	no
rs9912042	17	57526005	a	0.4061	0.0127421	5.323	7.83173e-05	1.021e-07	361789	-0.045767	0.0311889	no
rs8058057	16	60060225	t	0.7736	-0.012666	-4.441	5.61953e-05	8.949e-06	350963	0.0538715	0.0313774	no
rs6780776	3	71636875	t	0.4295	0.0124198	5.238	7.55918e-05	1.621e-07	362958	-0.0443056	0.0359667	no
rs2457660	2	60610923	t	0.636	-0.0157464	-6.423	0.000114802	1.334e-10	359356	0.0467909	0.0432216	no
rs9420	11	57266870	a	0.3236	-0.0113058	-4.51	5.5956e-05	6.497e-06	363502	0.0442711	0.0454161	no
rs12055782	6	128353726	a	0.7137	-0.0117974	-4.547	5.68778e-05	5.452e-06	363502	0.0459003	0.0483526	no
rs17294565	8	14169180	a	0.6264	0.0122019	5.033	6.96862e-05	4.834e-07	363502	0.0416561	0.0512894	no
rs2299156	7	50731898	t	0.1848	0.0157369	5.208	7.46166e-05	1.912e-07	363502	0.0509173	0.0564919	no
rs4073894	7	104254200	a	0.205	0.0136078	4.684	6.03569e-05	2.819e-06	363502	-0.0506302	0.0609634	no
rs17094056	14	73467783	t	0.0561	-0.0262989	-5.16	7.32475e-05	2.464e-07	363502	0.084986	0.0636416	no
rs4850844	2	193518471	a	0.5023	-0.0130442	-5.561	8.50744e-05	2.687e-08	363502	-0.037235	0.0733414	no
rs2033908	11	12794862	a	0.4062	-0.0136679	-5.71	9.01191e-05	1.128e-08	361789	0.037807	0.0739111	no
rs2189234	4	106294947	t	0.3746	-0.0113037	-4.665	5.98682e-05	3.084e-06	363502	0.0387713	0.0774594	no
rs11771168	7	113691297	t	0.2353	-0.0157762	-5.574	8.95668e-05	2.492e-08	346886	-0.0444436	0.0783663	no
rs1972860	4	94798663	a	0.3086	-0.0113254	-4.45	5.47349e-05	8.59e-06	361789	-0.0394265	0.0794306	no
rs12512994	4	141004965	t	0.3157	0.0145444	5.764	9.13989e-05	8.209e-09	363502	0.0385556	0.0814259	no
rs11687170	2	236722883	t	0.8306	0.0208542	5.519	0.000122384	3.413e-08	248884	-0.0497051	0.0843541	no
rs834143	1	233693029	t	0.4862	-0.0111108	-4.735	6.16784e-05	2.193e-06	363502	-0.0358486	0.0847036	no
rs9636202	19	18310238	a	0.2572	0.0124084	4.612	5.88306e-05	3.988e-06	361556	-0.0402657	0.0876724	no
rs11782215	8	142716870	a	0.3831	-0.0151477	-6.262	0.000108455	3.808e-10	361556	-0.0373983	0.0880579	no
rs1912528	4	141165416	t	0.3579	0.0132871	5.431	8.11433e-05	5.613e-08	363502	0.0377794	0.0884674	no
rs11614796	12	2249361	a	0.9521	0.0247465	4.506	5.58567e-05	6.596e-06	363502	-0.0815467	0.0914539	no
rs1424580	7	132804966	t	0.8015	0.019424	6.606	0.000120052	3.947e-11	363502	-0.0441317	0.092681	no
rs12234369	7	11859800	a	0.3153	0.0129012	5.099	7.18645e-05	3.421e-07	361789	-0.0375936	0.0948166	no
rs6498294	16	12417372	a	0.4072	-0.0114916	-4.814	6.37537e-05	1.48e-06	363502	-0.0346554	0.097196	no
rs191692	2	60315082	a	0.3967	0.0107498	4.484	5.53126e-05	7.322e-06	363502	0.0354119	0.0977935	no
rs9349956	6	14826239	a	0.8231	-0.0204974	-6.587	0.000122351	4.491e-11	354624	0.04649	0.0991622	no
rs11885179	2	106969305	t	0.5397	0.0126172	5.362	7.90946e-05	8.222e-08	363502	-0.0338045	0.103036	no
rs925801	2	51725025	a	0.1614	0.0155813	4.884	6.57196e-05	1.041e-06	362958	0.0457121	0.103191	no
rs2992632	1	241570387	a	0.7156	0.0163129	6.26	0.000108316	3.845e-10	361789	0.0382635	0.10354	no
rs11594050	10	90083278	t	0.2929	0.0120479	4.675	6.01252e-05	2.942e-06	363502	0.0369749	0.108143	no
rs17057975	6	98286447	t	0.6689	-0.0184605	-7.257	0.000150952	3.955e-13	348880	0.0396891	0.109144	no
rs1567836	8	9717336	a	0.8881	0.0183265	4.926	6.67547e-05	8.373e-07	363502	-0.0533456	0.110017	no
rs7536433	1	77795761	t	0.2103	0.012995	4.512	5.60895e-05	6.422e-06	362958	-0.0420527	0.11386	no
rs11773627	7	1969259	t	0.7963	-0.0130916	-4.473	5.56013e-05	7.726e-06	359843	0.0399795	0.120231	no
rs1043595	7	128197248	a	0.276	0.0136256	5.103	7.41976e-05	3.345e-07	350963	-0.0374631	0.126214	no
rs479018	11	65817122	a	0.3227	0.0116074	4.614	5.88954e-05	3.948e-06	361471	-0.0369409	0.126305	no
rs909786	6	16767074	t	0.596	-0.0130661	-5.448	8.22153e-05	5.099e-08	361012	0.0317468	0.13023	no
rs1544161	9	23297377	a	0.2826	-0.0127372	-4.89	6.57826e-05	1.009e-06	363502	0.0342709	0.134924	no
rs13113800	4	28400219	t	0.898	0.0190853	4.925	6.67276e-05	8.452e-07	363502	-0.0510497	0.135357	no
rs10444022	10	104074879	a	0.8671	0.0162691	4.709	6.10029e-05	2.485e-06	363502	0.0476722	0.138149	no
rs3935685	15	75821323	t	0.561	-0.0130727	-5.513	8.41755e-05	3.531e-08	361069	0.0317326	0.141473	no
rs35267016	2	58497951	a	0.8767	0.0165481	4.639	5.92028e-05	3.494e-06	363502	-0.0456892	0.14699	no
rs648163	1	197582621	t	0.2631	0.015249	5.725	9.01663e-05	1.034e-08	363502	0.0334755	0.15312	no
rs6943978	7	3828074	c	0.9433	0.0228663	4.509	5.59311e-05	6.521e-06	363502	-0.0636958	0.15633	no
rs10863854	1	208980535	t	0.4809	0.0107227	4.568	5.74044e-05	4.914e-06	363502	0.0292163	0.158826	no
rs17422406	5	60771150	a	0.8021	0.0154662	5.254	7.59405e-05	1.491e-07	363502	-0.0363352	0.159713	no
rs13429247	2	10877980	a	0.7334	-0.0135296	-5.101	7.1582e-05	3.379e-07	363502	0.0325627	0.165428	no
rs10071932	5	56689628	t	0.5387	0.0107612	4.574	5.75553e-05	4.789e-06	363502	0.0289992	0.165501	no
rs2406253	7	99915209	a	0.8064	0.0154121	5.122	7.41664e-05	3.015e-07	353730	0.0365423	0.168967	no
rs11602557	11	91569254	t	0.3988	-0.0108484	-4.514	5.6433e-05	6.357e-06	361069	-0.0290622	0.169507	no
rs11729764	4	163958792	a	0.6903	-0.0121817	-4.775	6.34486e-05	1.794e-06	359356	0.032823	0.171079	no
rs4974424	3	128631410	a	0.8428	-0.019162	-5.947	9.72947e-05	2.724e-09	363502	0.038659	0.17291	no
rs324293	11	29650154	t	0.3854	-0.0112477	-4.664	5.99323e-05	3.097e-06	362958	-0.0289858	0.173321	no
rs621996	1	70356477	a	0.626	0.0111692	4.608	5.84142e-05	4.06e-06	363502	-0.0306135	0.173477	no
rs7781656	7	21373094	t	0.4295	-0.0111808	-4.719	6.12623e-05	2.365e-06	363502	-0.0285571	0.17651	no
rs1876089	3	80438463	t	0.7547	0.0122815	4.495	5.58475e-05	6.961e-06	361789	0.0332994	0.184505	no
rs248682	5	60395975	a	0.6141	0.0141686	5.881	9.51471e-05	4.077e-09	363502	-0.0283346	0.184608	no
rs301800	1	8413190	t	0.1797	0.0157069	5.138	7.27331e-05	2.783e-07	362958	0.038197	0.187745	no
rs12202969	6	98682944	a	0.4834	0.0244241	10.399	0.000297939	2.513e-25	362958	-0.0271915	0.193478	no
rs11243574	9	133814585	a	0.0799	-0.0214925	-4.838	6.79184e-05	1.31e-06	344623	-0.0528974	0.197253	no
rs17247500	16	81203284	t	0.5514	-0.0109794	-4.645	5.9637e-05	3.396e-06	361789	0.0271057	0.19729	no
rs13224992	7	71855066	t	0.7708	0.0142057	5.074	7.13035e-05	3.901e-07	361069	0.0311213	0.199307	no
rs4785187	16	48324273	a	0.2266	-0.0126802	-4.5	5.63566e-05	6.784e-06	359319	0.0366169	0.201619	no
rs16862842	3	151967534	t	0.977	0.0369656	4.556	6.14111e-05	5.205e-06	338003	-0.0864355	0.20689	no
rs6889984	5	59201180	a	0.085	-0.0200095	-4.758	6.22791e-05	1.96e-06	363502	0.0448342	0.209107	no
rs17301900	7	115455258	t	0.1824	-0.0136363	-4.49	5.54608e-05	7.136e-06	363502	0.0334397	0.216876	no
rs13398213	2	100431531	a	0.1732	0.0140458	4.532	5.65032e-05	5.834e-06	363502	0.0332571	0.219692	no
rs7531118	1	72609827	t	0.468	-0.0139283	-5.761	9.66019e-05	8.371e-09	343566	-0.026584	0.221422	no
rs2781530	9	71246217	t	0.2599	-0.0128118	-4.791	6.3146e-05	1.656e-06	363502	0.0285972	0.224975	no
rs12259847	10	107693268	t	0.8122	-0.0146215	-4.869	6.52188e-05	1.124e-06	363502	0.0323816	0.225147	no
rs11898971	2	15531129	t	0.3295	0.011413	4.574	5.75553e-05	4.781e-06	363502	-0.0268816	0.225633	no
rs12151248	19	13073025	t	0.1158	-0.0195048	-5.022	7.79062e-05	5.101e-07	323729	-0.0584204	0.225715	no
rs12640626	4	176863266	a	0.5783	0.0113617	4.784	6.29616e-05	1.721e-06	363502	0.0268763	0.226324	no
rs1461356	1	60809603	a	0.4124	0.0118052	4.955	6.7543e-05	7.225e-07	363502	-0.0251094	0.230771	no
rs7033700	9	123682916	t	0.5727	0.0142843	6.025	9.98636e-05	1.694e-09	363502	-0.0254425	0.232948	no
rs7906788	10	12704580	a	0.465	0.0113047	4.724	6.35856e-05	2.31e-06	350963	-0.0252291	0.233748	no
rs6890454	5	89300963	t	0.576	-0.0106534	-4.489	5.54361e-05	7.142e-06	363502	0.0251409	0.234089	no
rs9964724	18	33413122	t	0.6818	0.0180691	7.176	0.000141664	7.176e-13	363502	-0.0263206	0.235465	no
rs12646808	4	3219626	t	0.6569	0.0155302	6.147	0.000108718	7.896e-10	347555	0.0279851	0.236139	no
rs2304442	3	49297031	a	0.1794	0.0172794	5.634	8.7911e-05	1.762e-08	361069	0.0324528	0.237383	no
rs4778956	15	80070654	a	0.5168	0.0114971	4.874	6.60173e-05	1.094e-06	359843	-0.0249488	0.237682	no
rs2883059	3	49877164	t	0.5828	0.0245531	10.323	0.00029316	5.537e-25	363502	0.025268	0.238381	no
rs1011407	2	60519272	a	0.8827	-0.0178778	-4.905	6.61868e-05	9.331e-07	363502	-0.0381543	0.240005	no
rs10994703	10	62710336	a	0.7821	-0.0127192	-4.477	5.51401e-05	7.561e-06	363502	0.0309172	0.246885	no
rs655370	6	153455153	c	0.4827	0.0106274	4.528	5.64035e-05	5.95e-06	363502	-0.0243664	0.247132	no
rs11191527	10	104785124	t	0.1547	-0.0160249	-4.941	6.71619e-05	7.756e-07	363502	-0.0328982	0.249825	no
rs12506221	4	67581830	t	0.4338	-0.0122749	-5.187	7.4016e-05	2.137e-07	363502	0.0238991	0.25041	no
rs6704768	2	233300745	a	0.5639	-0.0109323	-4.619	5.87813e-05	3.859e-06	362958	-0.0240729	0.250594	no
rs3865255	17	9924833	c	0.5126	-0.0105267	-4.483	5.53708e-05	7.36e-06	362958	-0.02384	0.256534	no
rs1837470	2	173756617	a	0.369	-0.0110371	-4.541	5.67278e-05	5.601e-06	363502	0.0243096	0.264415	no
rs10093425	8	143489451	a	0.1693	0.0139198	4.439	5.44998e-05	9.054e-06	361556	-0.0304575	0.265251	no
rs6469245	8	110289983	c	0.6015	-0.0114999	-4.797	6.33991e-05	1.61e-06	362958	0.0226395	0.283567	no
rs11115011	12	80690167	a	0.1585	0.0156811	4.883	6.55944e-05	1.044e-06	363502	-0.0307107	0.286271	no
rs6882046	5	88004620	a	0.7366	-0.0175519	-6.592	0.000119544	4.353e-11	363502	0.0250439	0.289149	no
rs12669911	7	32228902	a	0.3795	-0.0121859	-5.042	6.99357e-05	4.597e-07	363502	0.0226238	0.292806	no
rs6702177	1	209840973	t	0.1597	-0.0142213	-4.442	5.42813e-05	8.897e-06	363502	0.0323426	0.293733	no
rs12192282	6	98473434	t	0.5042	0.0145013	6.182	0.000105136	6.325e-10	363502	-0.0218949	0.296041	no
rs10450901	14	28654575	a	0.8015	-0.0183449	-6.239	0.000107084	4.407e-10	363502	0.027004	0.303472	no
rs17662170	4	177045532	t	0.8767	0.0172802	4.713	6.45568e-05	2.442e-06	344075	-0.0352944	0.30533	no
rs16859354	4	46080335	t	0.6773	-0.0118127	-4.685	6.09967e-05	2.804e-06	359843	0.0237385	0.306541	no
rs1925576	10	68359089	a	0.5364	-0.0123356	-5.245	7.56805e-05	1.564e-07	363502	0.0216346	0.312155	no
rs12715536	3	5909641	a	0.3027	0.0114073	4.458	5.49319e-05	8.273e-06	361789	0.0231226	0.314531	no
rs2767323	1	117888907	a	0.1751	0.0136983	4.434	5.42065e-05	9.262e-06	362694	-0.0280587	0.323193	no
rs6954	1	43689229	t	0.3821	-0.0121071	-5.016	6.92163e-05	5.277e-07	363502	0.021244	0.3285	no
rs427534	7	101673424	a	0.5892	-0.0115223	-4.822	6.42686e-05	1.424e-06	361789	-0.0209662	0.330551	no
rs252991	5	106795245	a	0.3645	0.0113532	4.659	5.97143e-05	3.174e-06	363502	0.0211193	0.330964	no
rs1050338	7	44774748	a	0.4568	0.0135331	5.73	9.08882e-05	1.002e-08	361245	0.0216145	0.330972	no
rs4788811	16	70182710	a	0.858	-0.0152648	-4.464	5.67789e-05	8.039e-06	350963	0.0287305	0.335048	no
rs6942467	7	69847752	t	0.1372	0.0170916	5.014	6.91611e-05	5.337e-07	363502	-0.0296339	0.3367	no
rs3957165	6	33892842	t	0.8113	0.0145557	4.856	6.4871e-05	1.201e-06	363502	0.0263116	0.337055	no
rs13380317	15	80293845	a	0.6023	0.0129486	5.389	8.03232e-05	7.105e-08	361556	-0.0201292	0.338671	no
rs255343	5	94157919	a	0.7747	0.012512	4.457	5.46485e-05	8.309e-06	363502	-0.0242832	0.341085	no
rs4740717	9	3173137	t	0.5735	-0.0117503	-4.955	6.7543e-05	7.24e-07	363502	0.0214456	0.344583	no
rs11588857	1	202853670	a	0.2091	0.0185585	6.435	0.000113917	1.238e-10	363502	0.0239157	0.344733	no
rs552965	6	145665614	a	0.8936	-0.0184181	-4.82	6.45067e-05	1.439e-06	360155	0.033591	0.345704	no
rs10145592	14	93356968	c	0.4012	0.0121172	5.064	7.05473e-05	4.107e-07	363502	-0.0205508	0.346748	no
rs329120	5	133889655	t	0.4262	0.0113363	4.78	6.28563e-05	1.752e-06	363502	0.0206088	0.347913	no
rs5754738	22	32610249	a	0.2914	0.0141721	5.478	8.29447e-05	4.31e-08	361789	0.0210933	0.361444	no
rs2570497	2	103807978	t	0.6389	-0.0116545	-4.773	6.26724e-05	1.811e-06	363502	-0.0198356	0.362495	no
rs8104651	19	9811127	t	0.5603	-0.0114089	-4.817	6.41354e-05	1.456e-06	361789	0.0192384	0.366142	no
rs319680	3	47873311	a	0.7282	0.0142086	5.296	7.99162e-05	1.182e-07	350963	0.0212781	0.367986	no
rs7085239	10	133600131	a	0.7568	-0.0132913	-4.84	6.5029e-05	1.297e-06	360233	-0.0222653	0.368153	no
rs2186834	11	98486464	t	0.4616	-0.0116359	-4.946	6.72979e-05	7.57e-07	363502	-0.0191638	0.368388	no
rs2281767	13	97897339	t	0.493	-0.013892	-5.906	9.64742e-05	3.515e-09	361556	-0.0198735	0.369264	no
rs564037	11	121519609	t	0.587	0.012079	5.071	7.07425e-05	3.949e-07	363502	-0.0186215	0.373785	no
rs9616906	22	49451546	a	0.4485	0.0129045	5.426	8.23801e-05	5.752e-08	357386	-0.0186519	0.373986	no
rs9291436	4	21774272	t	0.6448	0.0120009	4.897	6.5971e-05	9.721e-07	363502	-0.0196277	0.376131	no
rs748832	3	16826206	a	0.6284	0.0119968	4.943	6.72163e-05	7.697e-07	363502	-0.0188905	0.383245	no
rs2062507	12	119743434	t	0.3795	-0.0111778	-4.614	5.88437e-05	3.944e-06	361789	-0.0187084	0.383978	no
rs9568926	13	53261003	a	0.1999	-0.0130501	-4.45	5.4477e-05	8.569e-06	363502	-0.022507	0.387562	no
rs7184674	16	70881219	c	0.6621	-0.0121662	-4.895	6.62293e-05	9.831e-07	361789	0.0192174	0.387966	no
rs13210693	6	109705657	a	0.5204	0.0110713	4.716	6.11844e-05	2.409e-06	363502	-0.0177623	0.388967	no
rs2837998	21	41551963	a	0.6031	-0.012108	-5.051	7.01856e-05	4.384e-07	363502	0.0190817	0.391203	no
rs7711446	5	45217634	a	0.1722	0.0188138	6.052	0.000100912	1.431e-09	362958	0.0231855	0.391306	no
rs12462428	19	16555610	t	0.8056	0.0151175	5.101	7.1582e-05	3.377e-07	363502	-0.0224001	0.400672	no
rs17504614	2	50933985	t	0.8036	0.0152214	5.156	7.3134e-05	2.523e-07	363502	-0.0220505	0.405077	no
rs11581271	1	41607648	c	0.3902	-0.011259	-4.656	6.03255e-05	3.223e-06	359356	0.018409	0.40687	no
rs314908	2	125675455	a	0.5332	0.0114086	4.853	6.47909e-05	1.214e-06	363502	-0.0171685	0.409601	no
rs2842187	1	43787536	t	0.3684	0.0167278	6.88	0.000130218	6.003e-12	363502	-0.0177764	0.41031	no
rs242093	14	68551096	a	0.5735	-0.0129099	-5.444	8.15322e-05	5.206e-08	363502	0.0176239	0.415948	no
rs3750232	8	125639709	a	0.4144	0.0118408	4.958	6.80474e-05	7.121e-07	361245	-0.0176242	0.4172	no
rs17813721	6	98585565	t	0.0878	0.0196011	4.462	6.15427e-05	8.134e-06	323506	-0.038345	0.419272	no
rs1118040	4	160823727	t	0.4394	-0.0106385	-4.502	5.57576e-05	6.725e-06	363502	0.0169391	0.42143	no
rs1704147	16	12142378	t	0.3199	-0.0128889	-5.126	7.22854e-05	2.965e-07	363502	0.017707	0.425126	no
rs1016284	3	120188854	a	0.0896	0.0183318	4.453	5.4825e-05	8.465e-06	361682	0.0289709	0.426926	no
rs2058278	7	8100282	c	0.1669	-0.0152081	-4.723	6.43184e-05	2.326e-06	346817	0.0220614	0.431323	no
rs384436	7	101516515	a	0.8188	0.0144422	4.732	6.18919e-05	2.225e-06	361789	-0.0216048	0.438044	no
rs10798888	1	31971686	t	0.1705	-0.01581	-5.044	7.07029e-05	4.553e-07	359843	-0.0219006	0.439693	no
rs7715909	5	57591444	a	0.4802	-0.0117979	-5.022	6.9486e-05	5.11e-07	362958	-0.0162346	0.440091	no
rs10517967	4	66752247	a	0.2834	-0.011628	-4.468	5.49186e-05	7.882e-06	363502	0.0197339	0.449831	no
rs12692596	2	160974156	t	0.3683	-0.0112725	-4.636	5.91262e-05	3.556e-06	363502	-0.0163109	0.45119	no
rs6660265	1	41591263	t	0.7728	0.0153802	5.495	8.3067e-05	3.907e-08	363502	0.0181906	0.459297	no
rs1701704	12	54698754	t	0.6649	-0.0211614	-8.494	0.000199549	1.999e-17	361556	0.0164758	0.460058	no
rs137091	22	41312516	c	0.8679	-0.0160872	-4.632	5.93419e-05	3.624e-06	361556	0.022328	0.46539	no
rs12940014	17	17544042	t	0.4909	-0.0111901	-4.757	6.25879e-05	1.963e-06	361556	0.0152019	0.466883	no
rs613872	18	51361300	t	0.8325	-0.0147489	-4.696	6.06666e-05	2.649e-06	363502	-0.0202595	0.467531	no
rs1329125	1	232807503	t	0.3213	-0.0115483	-4.575	5.81639e-05	4.758e-06	359856	-0.0162034	0.468912	no
rs4483714	13	99554340	t	0.2646	-0.0121345	-4.564	5.73039e-05	5.019e-06	363502	0.0174843	0.470308	no
rs6478398	9	121045781	t	0.3398	-0.0122215	-4.924	6.70163e-05	8.484e-07	361789	0.0159439	0.470578	no
rs6496899	15	90511768	a	0.2163	0.0138242	4.84	6.47911e-05	1.299e-06	361556	-0.018097	0.471231	no
rs541326	9	72896771	a	0.8651	0.0160397	4.672	6.0048e-05	2.984e-06	363502	-0.0220489	0.472465	no
rs13400823	2	1897367	a	0.6557	0.0110102	4.45	5.47349e-05	8.567e-06	361789	-0.0156226	0.477639	no
rs10922911	1	90978419	t	0.3741	-0.0173564	-7.161	0.000141072	7.983e-13	363502	-0.0151598	0.478805	no
rs506991	1	112054735	t	0.4914	0.011127	4.743	6.1887e-05	2.102e-06	363502	0.0144677	0.485339	no
rs2179152	6	26433867	t	0.3726	-0.013926	-5.741	9.0671e-05	9.44e-09	363502	0.015402	0.485868	no
rs10894302	11	130367204	t	0.472	-0.0109605	-4.573	5.98778e-05	4.819e-06	349250	-0.014545	0.486353	no
rs7233980	18	9586424	a	0.2635	-0.0125181	-4.702	6.08217e-05	2.581e-06	363502	0.017176	0.486706	no
rs9368028	6	19146111	t	0.81	-0.0138478	-4.632	5.90242e-05	3.614e-06	363502	0.0181405	0.487575	no
rs7457117	7	134670106	t	0.1297	0.0167978	4.812	6.37007e-05	1.498e-06	363502	0.0216706	0.487854	no
rs10060331	5	93045806	a	0.8095	-0.0135304	-4.527	5.64631e-05	5.994e-06	362958	-0.0187033	0.489213	no
rs879989	19	13127150	t	0.0562	-0.0260199	-5.023	7.18221e-05	5.098e-07	351292	0.0386887	0.490318	no
rs644799	11	95203907	a	0.6206	-0.0128205	-4.612	7.74015e-05	3.986e-06	274808	-0.0148914	0.491864	no
rs11257765	10	12474748	t	0.6824	-0.0118158	-4.549	6.05164e-05	5.382e-06	341947	0.0174506	0.495968	no
rs17086125	4	65918786	a	0.9764	-0.0354102	-4.521	5.77865e-05	6.162e-06	353706	-0.0517472	0.496329	no
rs34402524	4	106416278	t	0.8758	-0.0202019	-5.681	8.87857e-05	1.336e-08	363502	0.020633	0.501944	no
rs9503598	6	3391262	a	0.4341	0.0122579	5.168	7.38227e-05	2.36e-07	361789	0.0149943	0.503481	no
rs2586577	18	23816330	a	0.3219	0.0120527	4.79	6.34185e-05	1.67e-06	361789	0.0149923	0.504994	no
rs4662327	2	143876221	a	0.3679	0.0147602	6.069	0.000101328	1.288e-09	363502	0.0154355	0.505587	no
rs7313259	12	14520040	t	0.4644	0.0161697	6.876	0.000130066	6.154e-12	363502	0.0141599	0.507822	no
rs6678734	1	95949151	a	0.5075	0.0110927	4.725	6.15102e-05	2.304e-06	362958	0.0139855	0.521962	no
rs2135996	2	41413273	c	0.5488	0.0110896	4.673	6.09038e-05	2.972e-06	358548	-0.0141268	0.52302	no
rs567003	7	105128844	a	0.3529	0.0112722	4.513	5.80322e-05	6.385e-06	350963	-0.014578	0.526016	no
rs996234	5	59490969	a	0.516	0.0126002	5.369	7.93012e-05	7.923e-08	363502	0.0130705	0.532755	no
rs6065080	20	59266186	t	0.3584	-0.0122142	-4.994	6.86104e-05	5.915e-07	363502	-0.0133363	0.541464	no
rs13157106	5	63019633	t	0.3019	-0.0133943	-5.243	7.56228e-05	1.579e-07	363502	-0.014248	0.543048	no
rs17697908	10	103552926	t	0.9433	0.0279578	5.513	8.36121e-05	3.535e-08	363502	-0.0273372	0.543844	no
rs165633	22	28210773	a	0.7506	-0.0139606	-5.126	7.29695e-05	2.958e-07	360094	-0.0158274	0.543985	no
rs10761741	10	64736192	t	0.4252	0.0137252	5.77	9.20823e-05	7.937e-09	361556	0.0126521	0.544527	no
rs6735008	2	202689266	t	0.6056	0.0106574	4.441	5.42569e-05	8.94e-06	363502	0.0127861	0.552928	no
rs6493270	15	45400695	t	0.8275	0.0164958	5.314	7.76848e-05	1.075e-07	363502	-0.0165048	0.555595	no
rs7635063	3	109301467	a	0.3287	0.0124632	4.98	6.85494e-05	6.347e-07	361789	-0.0131956	0.556345	no
rs10247648	7	132331633	c	0.3055	0.0113025	4.439	5.4208e-05	9.022e-06	363502	0.0124816	0.570662	no
rs7078198	10	12432365	t	0.5825	-0.0123691	-5.141	7.44141e-05	2.73e-07	355173	0.0140609	0.577926	no
rs10753331	1	29037169	a	0.3235	-0.0112942	-4.505	5.5832e-05	6.624e-06	363502	0.0122227	0.578947	no
rs7675676	4	177155735	a	0.3602	-0.0127895	-5.235	7.53922e-05	1.65e-07	363502	0.0120454	0.579251	no
rs10765789	11	95479191	a	0.3812	0.0109125	4.519	5.61795e-05	6.222e-06	363502	0.0118463	0.579388	no
rs2491365	10	106526966	t	0.73	0.0118772	4.496	5.56091e-05	6.924e-06	363502	-0.0127098	0.587827	no
rs12128502	1	110525222	a	0.0772	-0.0197339	-4.491	5.54855e-05	7.086e-06	363502	0.0213142	0.589417	no
rs4916229	1	169709992	c	0.9025	0.0192032	4.857	6.48977e-05	1.192e-06	363502	-0.0191924	0.590637	no
rs2989751	9	95406468	a	0.2447	-0.0121726	-4.462	5.47712e-05	8.101e-06	363502	0.0129934	0.593722	no
rs6601785	10	3981102	t	0.3427	-0.0118202	-4.624	6.29449e-05	3.771e-06	339684	-0.0147049	0.594223	no
rs10734924	12	121584847	t	0.258	-0.0133571	-4.983	6.83085e-05	6.274e-07	363502	0.0127208	0.594737	no
rs1950400	14	26174875	c	0.7433	-0.0163389	-6.071	0.000101874	1.273e-09	361789	0.0126946	0.596002	no
rs7309	2	161800886	a	0.4873	-0.0151296	-6.448	0.000114378	1.136e-10	363502	0.0111347	0.605904	no
rs9985296	3	36864625	t	0.3847	-0.0123829	-5.133	7.25916e-05	2.85e-07	362958	0.010924	0.609534	no
rs12531458	7	39057223	a	0.5147	0.011921	5.08	7.09938e-05	3.776e-07	363502	-0.0105342	0.611895	no
rs1336719	13	101701638	t	0.4219	0.0108884	4.585	5.78325e-05	4.548e-06	363502	-0.0105027	0.615484	no
rs4518583	7	136721684	t	0.6471	0.0128922	5.253	7.59116e-05	1.495e-07	363502	0.0109302	0.615546	no
rs2669892	3	115817713	t	0.7877	-0.0139728	-4.872	6.52992e-05	1.103e-06	363502	-0.0124807	0.620841	no
rs7910869	10	67634520	t	0.7813	-0.0150545	-5.306	7.74511e-05	1.119e-07	363502	0.012493	0.622751	no
rs406413	5	113926480	a	0.7909	0.0182903	6.342	0.000110649	2.271e-10	363502	0.0123044	0.623199	no
rs698697	11	99368357	a	0.3557	-0.0112499	-4.592	5.80092e-05	4.396e-06	363502	0.0108294	0.624793	no
rs1544850	2	60020710	t	0.4718	-0.010692	-4.551	5.6978e-05	5.329e-06	363502	0.0102444	0.625858	no
rs3847223	9	1780488	t	0.5264	0.0171307	7.293	0.000146321	3.04e-13	363502	0.0103245	0.626333	no
rs6557171	6	152276286	t	0.3238	-0.014051	-5.606	8.64568e-05	2.073e-08	363502	0.0116826	0.627573	no
rs9575629	13	84134634	t	0.1387	-0.0153613	-4.527	5.63786e-05	5.99e-06	363502	-0.0148387	0.627914	no
rs10932132	2	155189832	t	0.5129	0.0123633	5.269	7.63747e-05	1.375e-07	363502	-0.0100651	0.629049	no
rs638323	13	68304578	t	0.9269	-0.0239822	-5.316	7.79393e-05	1.062e-07	362588	-0.0195591	0.631537	no
rs6005754	22	27012616	t	0.4075	0.0117186	4.906	6.6313e-05	9.318e-07	362958	-0.0102195	0.631859	no
rs1221854	1	96255980	t	0.2786	-0.013554	-5.181	7.38449e-05	2.205e-07	363502	-0.0108242	0.636588	no
rs7316493	12	121682631	t	0.8941	-0.019103	-5.012	6.91059e-05	5.399e-07	363502	-0.0160875	0.640569	no
rs12158196	22	49177919	a	0.5961	-0.0116154	-4.815	6.49669e-05	1.469e-06	356862	0.0114942	0.644398	no
rs718439	11	17790783	a	0.4766	0.0108769	4.632	5.90242e-05	3.619e-06	363502	0.00957707	0.645773	no
rs17850652	6	88295985	t	0.9173	0.019615	4.591	5.83747e-05	4.406e-06	361069	0.0174252	0.647569	no
rs6992476	8	81430261	a	0.3494	-0.0112121	-4.558	5.71534e-05	5.157e-06	363502	0.00973455	0.651439	no
rs720036	11	115446941	a	0.4868	0.0109581	4.583	5.99981e-05	4.573e-06	350076	-0.00946023	0.656127	no
rs1025206	18	34379656	a	0.7637	0.0129289	4.683	6.03311e-05	2.821e-06	363502	0.0106801	0.656924	no
rs4331020	10	104092321	a	0.3893	0.017037	7.083	0.000138015	1.413e-12	363502	-0.00949994	0.657562	no
rs13387062	2	10904566	t	0.1565	0.0186816	5.754	9.21424e-05	8.705e-09	359319	0.0153012	0.658456	no
rs1928957	13	65664886	a	0.5718	0.0106256	4.483	5.5288e-05	7.376e-06	363502	0.0089039	0.673611	no
rs6806509	3	51591374	t	0.839	0.0165693	5.048	7.417e-05	4.474e-07	343566	-0.0123624	0.674079	no
rs7122044	11	72140282	a	0.7497	0.0120548	4.442	5.45383e-05	8.93e-06	361789	-0.010547	0.678289	no
rs2943246	10	49789385	t	0.7006	-0.0121992	-4.681	6.24333e-05	2.849e-06	350963	-0.00997841	0.681405	no
rs8049439	16	28745016	t	0.592	0.0157955	6.619	0.000120525	3.611e-11	363502	0.00867781	0.684947	no
rs794614	6	119326583	a	0.789	-0.0128085	-4.456	5.4624e-05	8.34e-06	363502	0.0101043	0.690032	no
rs4240927	1	220024812	t	0.5289	0.0130166	5.54	8.44331e-05	3.021e-08	363502	0.00813707	0.696369	no
rs4984907	16	649631	a	0.7603	-0.0126791	-4.501	5.85947e-05	6.751e-06	345748	-0.0111434	0.69966	no
rs1792602	11	90079281	a	0.3775	-0.0146348	-6.049	0.000100661	1.457e-09	363502	-0.00808415	0.703912	no
rs2115885	5	87634574	a	0.2115	0.0150806	5.251	7.58538e-05	1.51e-07	363502	-0.00958874	0.707604	no
rs6588416	1	52148012	t	0.3388	0.0122997	4.947	6.77788e-05	7.552e-07	361069	0.00820234	0.709403	no
rs7501078	16	49745494	a	0.4065	-0.0118816	-4.9	6.81183e-05	9.565e-07	352475	-0.0111088	0.716307	no
rs12141947	1	117849432	a	0.8849	0.0165003	4.49	5.54608e-05	7.131e-06	363502	-0.0114232	0.719219	no
rs6703310	1	93561328	t	0.3459	-0.0111645	-4.528	5.64035e-05	5.957e-06	363502	0.00771971	0.724259	no
rs4500960	2	162526867	t	0.4648	-0.0127097	-5.405	8.03683e-05	6.473e-08	363502	0.00727518	0.727904	no
rs588965	1	232887450	t	0.5279	-0.012752	-5.428	8.10537e-05	5.701e-08	363502	-0.00735373	0.728325	no
rs2066827	12	12762366	t	0.7669	0.0152399	4.483	8.30374e-05	7.364e-06	242027	0.0143312	0.730952	no
rs10992749	9	95272695	t	0.3383	0.0143724	5.798	9.24804e-05	6.717e-09	363502	-0.00742623	0.734829	no
rs10456790	6	16860772	t	0.9366	-0.0229336	-4.759	6.24623e-05	1.948e-06	362588	-0.0140646	0.73542	no
rs2654191	15	80149180	t	0.1866	-0.0143861	-4.766	6.2825e-05	1.879e-06	361556	-0.00885066	0.736715	no
rs1053651	17	35075837	a	0.2723	-0.0119758	-4.542	5.68379e-05	5.57e-06	362958	0.00790697	0.738067	no
rs42271	5	11553251	a	0.5608	0.0114061	4.823	6.40882e-05	1.414e-06	362958	-0.00683725	0.747402	no
rs10883688	10	103500383	a	0.4719	0.0141775	6.013	0.000100183	1.825e-09	360902	0.00690175	0.749589	no
rs981230	5	59075615	t	0.4777	0.0105495	4.493	5.55349e-05	7.033e-06	363502	0.0066104	0.750193	no
rs7429661	3	49203804	a	0.7351	0.0120935	4.535	5.69593e-05	5.769e-06	361069	-0.00724117	0.757444	no
rs4851251	2	100119922	t	0.2722	-0.0152895	-5.783	9.26224e-05	7.318e-09	361069	0.00754044	0.760476	no
rs6736992	2	226246891	a	0.3166	-0.0122298	-4.839	6.47226e-05	1.306e-06	361789	-0.00669552	0.764182	no
rs11768238	7	134878053	a	0.334	-0.0135549	-5.451	8.17421e-05	5.002e-08	363502	0.00676955	0.767428	no
rs750472	8	145672261	a	0.4908	-0.0164395	-6.972	0.000135083	3.118e-12	359843	-0.00585826	0.783169	no
rs9860738	3	162325984	a	0.4781	0.0107426	4.572	5.75912e-05	4.832e-06	362958	0.00573201	0.783829	no
rs2267151	22	28418039	t	0.6393	0.0111859	4.58	5.77064e-05	4.649e-06	363502	0.005869	0.785749	no
rs2884303	7	13993703	t	0.5093	0.0104728	4.464	5.48203e-05	8.043e-06	363502	0.00570462	0.786587	no
rs10502880	18	43024744	t	0.5652	-0.0117086	-4.949	6.73795e-05	7.469e-07	363502	-0.00557455	0.791181	no
rs6068292	20	50704501	t	0.3724	0.0116519	4.803	6.34627e-05	1.564e-06	363502	-0.00552784	0.798227	no
rs7594660	2	200176839	a	0.1774	-0.0148486	-4.808	6.43492e-05	1.524e-06	359241	-0.00675374	0.802033	no
rs2734366	3	60541095	a	0.2648	-0.0120596	-4.458	5.66264e-05	8.266e-06	350963	-0.00610374	0.805987	no
rs2529221	7	101221214	a	0.7263	0.0118004	4.486	5.5362e-05	7.244e-06	363502	-0.00575875	0.80823	no
rs10803510	2	145071681	a	0.8625	0.0155857	4.573	5.76164e-05	4.808e-06	362958	0.00721735	0.811973	no
rs11719716	3	65662863	t	0.1218	-0.0177989	-4.854	6.77733e-05	1.212e-06	347649	-0.00979786	0.812731	no
rs895607	9	87193291	t	0.5393	-0.0124752	-5.302	7.73344e-05	1.146e-07	363502	0.00491835	0.813637	no
rs4984541	15	94712143	a	0.7602	-0.0159789	-5.451	9.30897e-05	5.018e-08	319191	-0.0068579	0.819568	no
rs11687241	2	100191027	a	0.6062	-0.0253051	-10.542	0.000305731	5.511e-26	363502	-0.00478531	0.822488	no
rs7670293	4	91885693	t	0.8175	-0.014022	-4.618	5.8668e-05	3.879e-06	363502	-0.00633144	0.823595	no
rs40465	5	104009625	t	0.6745	0.0128881	5.149	7.29355e-05	2.615e-07	363502	-0.00485916	0.829917	no
rs7910462	10	87056898	a	0.1973	0.0132648	4.501	5.57328e-05	6.765e-06	363502	0.00565463	0.830804	no
rs2230593	3	49915082	t	0.0734	-0.0273774	-5.775	0.000101954	7.674e-09	327116	0.0100399	0.832213	no
rs11928368	3	85743955	t	0.3355	0.018299	7.367	0.000149305	1.742e-13	363502	0.00459784	0.839835	no
rs7304584	12	15436448	a	0.2172	-0.0147676	-5.192	7.41588e-05	2.08e-07	363502	-0.00490122	0.848928	no
rs4581488	12	90641105	a	0.6186	0.0130506	5.405	8.03683e-05	6.48e-08	363502	-0.00407279	0.850375	no
rs12198173	6	32134786	a	0.0807	-0.0210602	-4.858	6.58094e-05	1.184e-06	358614	0.00690051	0.853154	no
rs874952	2	65462029	a	0.1638	0.0174104	5.494	8.30368e-05	3.926e-08	363502	0.00527049	0.853268	no
rs6891234	5	120143756	a	0.2992	-0.014069	-5.493	8.30066e-05	3.955e-08	363502	-0.00407142	0.859581	no
rs778757	2	61635551	t	0.4231	0.0109745	4.623	5.87951e-05	3.774e-06	363502	0.00372132	0.860195	no
rs11768962	7	134905232	t	0.8321	-0.015773	-5.015	6.95163e-05	5.302e-07	361789	-0.00455801	0.870544	no
rs7737905	5	59684473	t	0.2804	-0.012026	-4.606	5.83635e-05	4.105e-06	363502	-0.00361078	0.875644	no
rs11730157	4	80898167	a	0.5479	-0.0110048	-4.67	5.99966e-05	3.006e-06	363502	-0.00323317	0.878196	no
rs3172494	3	48706491	t	0.1156	0.0224499	5.927	0.000103054	3.089e-09	340883	-0.00508185	0.878944	no
rs4365213	14	63790017	t	0.5549	-0.0129677	-5.495	8.3067e-05	3.901e-08	363502	-0.00328894	0.878978	no
rs1570245	6	17046603	t	0.2392	0.0138563	5.04	6.98802e-05	4.652e-07	363502	0.00361112	0.881322	no
rs6589517	11	115293383	a	0.6786	-0.0112884	-4.495	5.55844e-05	6.972e-06	363502	0.00333334	0.881805	no
rs12124523	1	72394051	t	0.1016	0.0288703	7.29	0.000152159	3.108e-13	349268	-0.00486669	0.888576	no
rs3768480	1	110332518	c	0.4505	0.0136436	5.669	9.21623e-05	1.434e-08	348706	0.00294644	0.889007	no
rs17189000	1	209616055	a	0.1688	-0.0208999	-6.675	0.000122573	2.466e-11	363502	-0.00396542	0.890446	no
rs2061869	12	13313042	t	0.9378	0.0226989	4.672	6.01092e-05	2.983e-06	363132	-0.00579277	0.896963	no
rs4130548	1	78236456	t	0.638	0.013088	5.363	7.91241e-05	8.166e-08	363502	0.00275359	0.899849	no
rs17565975	11	111092160	a	0.5568	-0.0120006	-5.083	7.10777e-05	3.714e-07	363502	-0.00264453	0.902557	no
rs13029229	2	60884246	a	0.7924	-0.0136775	-4.73	6.15482e-05	2.242e-06	363502	0.00312244	0.903929	no
rs7603132	2	4929423	a	0.1973	0.0138263	4.644	6.05513e-05	3.414e-06	356173	-0.0032532	0.904849	no
rs4950101	1	98273599	t	0.7196	-0.0118506	-4.498	5.66736e-05	6.862e-06	356992	0.00307892	0.905187	no
rs7587930	2	199212668	a	0.5388	0.0107646	4.553	5.7589e-05	5.296e-06	359961	-0.00232826	0.910779	no
rs1334297	13	57233376	a	0.7369	0.0245236	9.207	0.0002332	3.366e-20	363502	0.00226439	0.92311	no
rs10515086	5	67816777	t	0.1629	-0.0147455	-4.562	5.92992e-05	5.066e-06	350963	0.0026383	0.925014	no
rs712012	3	197449084	t	0.6191	-0.0118986	-4.915	6.67716e-05	8.864e-07	361789	0.00205305	0.925452	no
rs9332388	14	65950415	t	0.1458	-0.0155897	-4.691	6.05374e-05	2.719e-06	363502	-0.00236876	0.934983	no
rs1527683	1	74595525	t	0.7902	-0.0147105	-5.107	7.17505e-05	3.278e-07	363502	0.00201785	0.940379	no
rs1477031	2	202592638	a	0.6108	0.0127368	5.295	7.71303e-05	1.193e-07	363502	-0.00156641	0.944082	no
rs34355	5	74995726	a	0.7958	-0.0128857	-4.429	5.3964e-05	9.447e-06	363502	-0.00152707	0.953639	no
rs7582380	2	161569981	a	0.7462	-0.0138119	-5.125	7.22572e-05	2.97e-07	363502	-0.00131994	0.956972	no
rs11252169	10	3925589	t	0.6765	-0.0122796	-4.859	6.59997e-05	1.18e-06	357727	-0.0012145	0.95954	no
rs17119973	14	83982864	a	0.2567	-0.0170548	-6.352	0.000110998	2.13e-10	363502	-0.00117904	0.961243	no
rs16903468	5	88463698	t	0.1946	0.0155786	5.142	7.60748e-05	2.725e-07	347555	-0.000762252	0.978559	no
rs1550973	11	130796938	a	0.3522	-0.0118742	-4.836	6.43377e-05	1.326e-06	363502	-0.000327872	0.988123	no
rs10871276	16	82137761	t	0.4009	0.0115985	4.843	6.46208e-05	1.279e-06	362958	-0.000275319	0.989738	no
rs10204051	2	103141867	t	0.4076	-0.0110555	-4.581	5.9025e-05	4.622e-06	355537	-0.000281456	0.989928	no
rs10810098	9	14151670	t	0.276	-0.0142753	-5.441	8.14424e-05	5.286e-08	363502	-0.000280274	0.990582	no
rs6589210	11	110464342	a	0.8317	0.0146707	4.68	6.02539e-05	2.869e-06	363502	-0.000301469	0.991383	no
rs11584542	1	72513970	t	0.6809	0.0112973	4.49	5.54608e-05	7.121e-06	363502	0.000193003	0.99309	no
rs7119734	11	116868276	t	0.2265	0.0132506	4.729	6.15222e-05	2.254e-06	363502	-0.000100682	0.996838	no
rs16944898	18	24378417	a	0.8027	-0.0138837	-4.711	6.10547e-05	2.467e-06	363502	-5.96301e-05	0.998196	no
rs8013500	14	21001039	t	0.8007	-0.0131852	-4.491	5.54855e-05	7.074e-06	363502	-6.65867e-06	0.999798	no
