# Supplementary material for: Genome-wide association study results for educational attainment aid in identifying genetic heterogeneity of schizophrenia
Source: Nat Commun. 2018 Aug 6;9:3078. doi: 10.1038/s41467-018-05510-z (PMC6079028; doi:10.1038/s41467-018-05510-z)
Supplement: Supplementary file 27 — Supplementary Data 24 [file 41467_2018_5510_MOESM27_ESM.xlsx]

## Sheet: Sheet1
Supplementary Data 24. Genetic correlations of GWAS and GWIS results that are central to the relationship between SZ and EA.
Trait 1	Trait 2	Genetic correlation (rg)	SE (rg)	z	P value
EA	Neuroticism	-0.252	0.0302	-8.3457	7.0804e-17
EA	Childhood IQ	0.7392	0.0645	11.4549	2.2218e-30
EA	GWIS SZ(min BIP)	-0.1636	0.0461	-3.5478	0.00038847
EA	GWIS BIP(min SZ)	0.3144	0.0613	5.1319	2.868e-07
EA	SZ	0.0865	0.0223	3.8818	0.0001037
EA	BIP	0.2682	0.0399	6.7253	1.7518e-11
Neuroticism	Childhood IQ	-0.1334	0.0707	-1.886	0.059291
Neuroticism	GWIS SZ(min BIP)	0.1739	0.0697	2.4953	0.012586
Neuroticism	GWIS BIP(min SZ)	-0.0524	0.0779	-0.6729	0.50099
Neuroticism	SZ	0.1865	0.037	5.0463	4.5036e-07
Neuroticism	BIP	0.1048	0.0555	1.8881	0.059006
Childhood IQ	GWIS SZ(min BIP)	-0.3082	0.1122	-2.7463	0.006
Childhood IQ	GWIS BIP(min SZ)	0.3335	0.1553	2.1468	0.0318
Childhood IQ	SZ	-0.0274	0.0534	-0.5138	0.6074
Childhood IQ	BIP	0.2155	0.0974	2.214	0.0268
GWIS SZ(min BIP)	GWIS BIP(min SZ)	-0.6969	0.0486	-14.3338	1.3452e-46
GWIS SZ(min BIP)	SZ	0.6957	0.0404	17.2114	2.18e-66
GWIS SZ(min BIP)	BIP	0.0629	0.105	0.5986	0.54941
GWIS BIP(min SZ)	SZ	0.0028	0.0649	0.0429	0.96581
GWIS BIP(min SZ)	BIP	0.6731	0.0443	15.1889	4.191e-52
SZ	BIP	0.7192	0.0441	16.3086	8.5719e-60
Notes: Bivariate LD score regression results. Correlations in bold are nominally significant (P < 0.01).
Data sources
Trait	Paper	URL	Notes
EA	Okbay et al. Genome-wide association study identifies 74 loci associated with educational attainment. Nature 533(7604), 539-542 (2016).	http://ssgac.org/documents/EduYears_Main.txt.gz	Without SZ cohorts from Ripke et al. 2013, as described in online methods
Neuroticism	Okbay et al. Genetic variants associated with subjective well-being, depressive symptoms and neuroticism identified through genome-wide analysis. Nat. Gen. 48, 624-633 (2016).	http://ssgac.org/documents/Neuroticism_Full.txt.gz	-
Childhood IQ	Benyamin et al. Childhood intelligence is heritable, highly polygenic and associated with FNBP1L. Molecular Psychiatry 19, 253-258 (2014).	http://ssgac.org/documents/CHIC_Summary_Benyamin2014.txt.gz	-
SZ	Ripke, S. et al. Biological insights from 108 schizophrenia-associated genetic loci. Nature 511, 421–427 (2014).	http://www.med.unc.edu/pgc/files/resultfiles/scz2.snp.results.txt.gz%20%20	Without GRAS results, as described in online methods
BIP	Cross-Disorder Group of the Psychiatric Genomics Consortium. Identification of risk loci with shared effects on five major psychiatric disorders: a genome-wide analysis. Lancet 381(9875), 20-26 (2013).	https://www.med.unc.edu/pgc/files/resultfiles/pgc.cross.bip.zip	-
GWIS SZ(min BIP)	-	-	As described in online methods
GWIS BIP(min SZ)	-	-	As described in online methods
